# Supplementary material for: Associations between meteorological factors and pregnancy complications during different pregnancy trimesters: a multicenter retrospective study in eastern China
Source: PeerJ. 2025 Jun 27;13:e19621. doi: 10.7717/peerj.19621 (PMC12208105; doi:10.7717/peerj.19621)
Supplement: Supplemental Information 21 — Data from 92,332 participants, each of whom meets the inclusion and exclusion criteria. [file peerj-13-19621-s021.csv]

maternal age	gravidity	parity	season of conception	year of conception	residence	fetal gender	GDM	GH	PE	hypothyroidism
30	3	1	3	2012	2	1	0	0	0	0
32	1	1	3	2012	1	2	1	0	0	0
37	2	2	3	2012	2	1	0	0	0	0
40	3	2	3	2012	2	1	0	0	0	0
27	2	1	3	2012	1	1	0	0	0	0
27	1	1	3	2012	1	2	1	0	0	0
27	3	1	3	2012	1	1	0	0	0	0
26	3	1	3	2012	2	1	0	0	0	0
24	3	2	3	2012	2	2	0	0	0	0
25	1	1	3	2012	1	1	0	0	0	0
30	1	1	3	2012	2	1	0	0	0	0
29	2	1	3	2012	2	1	0	0	0	0
31	3	2	3	2012	1	2	1	0	0	0
25	2	2	3	2012	2	2	0	0	0	0
27	1	1	3	2012	1	2	0	0	0	0
21	2	1	3	2012	1	2	0	0	0	0
26	3	2	3	2012	2	1	0	0	0	0
23	3	2	3	2012	2	1	0	0	0	0
27	3	2	3	2012	1	1	0	0	0	0
31	2	1	3	2012	2	2	0	0	0	0
34	2	2	3	2012	1	1	0	0	0	0
26	3	2	3	2012	1	1	1	0	0	0
22	1	1	3	2012	2	2	1	0	0	0
24	1	1	3	2012	1	1	0	0	0	0
27	2	1	3	2012	1	2	0	0	0	0
30	1	1	3	2012	1	2	1	0	1	0
29	3	2	3	2012	2	1	0	0	0	0
26	1	1	3	2012	1	1	0	0	0	0
38	2	2	3	2012	1	2	1	0	0	0
28	1	1	3	2012	1	1	0	0	0	0
40	3	2	3	2012	2	1	0	0	0	0
27	3	2	3	2012	2	1	0	0	0	0
32	1	1	2	2012	2	1	0	0	0	0
24	2	1	3	2012	1	2	0	0	0	0
30	2	1	3	2012	2	1	1	0	0	0
31	1	1	3	2012	1	2	0	0	0	0
26	2	2	3	2012	2	1	0	0	0	0
29	1	1	3	2012	1	2	0	0	0	0
22	1	1	3	2012	1	1	0	0	0	0
31	3	1	3	2012	1	2	1	1	0	0
26	2	1	3	2012	2	1	0	0	0	0
27	2	1	3	2012	1	1	0	0	0	0
22	3	1	3	2012	2	1	0	0	0	0
30	2	2	3	2012	1	1	0	0	0	0
23	2	2	3	2012	2	1	0	0	0	0
27	3	2	3	2012	2	1	0	0	0	0
32	2	2	3	2012	1	1	1	0	0	0
20	1	1	3	2012	2	1	0	0	0	0
26	1	1	3	2012	2	2	0	0	0	0
25	2	1	3	2012	2	1	0	0	0	0
27	2	1	3	2012	1	1	0	0	0	0
28	3	2	3	2012	2	1	1	0	0	0
25	2	2	3	2012	2	1	1	0	0	0
24	3	2	3	2012	2	2	0	0	0	0
20	1	1	3	2012	2	2	0	0	0	0
36	3	2	3	2012	2	1	1	0	0	0
23	1	1	3	2012	2	2	0	0	0	0
21	2	1	3	2012	2	2	0	0	0	0
24	3	2	3	2012	2	1	0	0	0	0
35	3	1	3	2012	1	2	1	0	1	0
28	1	1	3	2012	1	2	0	0	0	0
30	2	1	3	2012	2	2	0	0	0	0
26	2	1	3	2012	1	1	0	0	0	0
35	3	2	3	2012	1	1	1	0	0	0
41	2	1	3	2012	2	2	0	0	0	0
34	3	2	3	2012	1	1	0	0	0	0
25	3	2	3	2012	1	2	0	0	0	0
24	1	1	3	2012	2	1	0	0	0	0
28	1	1	3	2012	1	2	0	0	0	0
21	3	2	3	2012	2	2	0	0	0	0
25	3	1	3	2012	1	1	0	0	0	0
34	3	2	3	2012	1	2	0	0	0	0
26	3	2	3	2012	2	2	0	0	0	0
21	3	2	3	2012	2	1	0	0	0	0
28	2	1	3	2012	2	2	0	0	0	0
27	3	1	3	2012	2	1	0	0	0	0
23	1	1	3	2012	1	2	0	0	0	0
24	2	1	3	2012	2	1	0	0	0	0
26	2	1	3	2012	2	1	0	0	0	0
29	2	2	3	2012	2	1	0	0	0	0
23	3	1	3	2012	1	2	0	0	0	0
20	1	1	3	2012	2	1	1	0	0	0
28	1	1	3	2012	1	1	0	0	0	0
20	1	1	3	2012	2	1	0	0	0	0
30	3	2	3	2012	2	1	0	0	0	0
32	2	2	3	2012	1	2	0	0	0	0
27	1	1	3	2012	1	1	0	0	0	0
30	1	1	3	2012	1	1	0	0	0	0
30	2	1	3	2012	1	2	0	0	0	0
27	1	1	3	2012	1	2	0	0	0	0
31	1	1	3	2012	1	1	0	0	0	0
28	2	1	3	2012	1	1	1	0	0	0
30	1	1	3	2012	2	1	0	0	0	0
24	2	2	3	2012	2	2	0	0	0	0
33	2	1	3	2012	1	2	0	0	0	0
22	1	1	3	2012	1	2	0	0	0	0
25	1	1	3	2012	1	1	0	0	0	0
39	3	2	3	2012	1	2	1	0	0	0
33	3	2	3	2012	2	2	0	0	0	0
28	1	1	3	2012	2	1	0	0	0	0
30	1	1	3	2012	1	2	0	0	0	0
24	3	1	3	2012	1	1	0	0	0	0
31	2	2	3	2012	2	1	0	0	0	0
28	1	1	3	2012	1	1	0	0	0	0
24	3	2	3	2012	2	2	0	0	0	0
27	1	1	3	2012	2	2	0	0	0	0
25	1	1	3	2012	2	1	0	0	0	0
39	3	2	3	2012	2	1	0	0	0	0
30	1	1	3	2012	1	2	0	0	0	0
28	2	1	3	2012	2	1	0	0	0	0
24	2	2	3	2012	2	2	0	0	0	0
22	1	1	3	2012	2	1	0	0	0	0
24	2	2	2	2012	2	1	0	0	0	0
30	1	1	3	2012	2	2	0	0	0	0
32	2	2	3	2012	1	1	0	0	0	0
30	3	2	3	2012	2	1	0	0	1	0
29	3	2	3	2012	2	2	0	0	0	0
31	3	1	3	2012	2	1	0	0	0	0
31	2	2	3	2012	2	2	0	0	0	0
23	3	1	3	2012	2	1	0	0	0	0
35	3	2	3	2012	1	1	0	0	0	0
28	1	1	3	2012	1	2	0	0	0	0
29	1	1	3	2012	1	2	0	0	0	0
26	2	1	3	2012	2	1	0	0	0	0
24	1	1	3	2012	1	2	0	0	0	0
27	1	1	3	2012	2	2	0	0	0	0
21	1	1	3	2012	2	1	0	0	0	0
27	1	1	3	2012	1	2	0	0	0	0
40	3	2	3	2012	1	1	0	0	0	0
25	1	1	3	2012	1	1	0	0	0	0
25	1	1	3	2012	1	2	0	0	0	0
20	1	1	3	2012	2	1	0	0	0	0
28	3	2	3	2012	2	2	0	0	0	0
28	3	1	3	2012	1	2	0	0	0	0
31	1	1	3	2012	1	1	0	0	0	0
23	3	1	3	2012	1	1	0	0	0	0
34	3	2	3	2012	2	1	0	0	0	0
30	3	2	3	2012	1	2	0	0	0	0
34	3	2	3	2012	2	2	0	0	0	0
25	2	1	3	2012	2	1	0	0	0	0
25	1	1	3	2012	2	1	0	0	0	0
25	3	2	3	2012	2	2	0	0	0	0
26	1	1	3	2012	2	2	0	0	0	0
30	3	1	3	2012	2	2	1	0	0	0
20	2	1	3	2012	1	2	0	0	0	0
30	3	2	3	2012	2	2	0	1	1	0
29	3	1	3	2012	2	2	0	0	0	0
28	1	1	3	2012	1	1	0	0	0	0
43	3	1	3	2012	1	1	0	0	1	0
28	1	1	3	2012	2	2	0	0	0	0
24	2	1	3	2012	1	1	0	0	0	0
27	2	1	3	2012	2	2	1	0	0	0
23	3	2	3	2012	2	1	0	0	0	0
23	1	1	3	2012	1	1	0	0	0	0
26	2	1	3	2012	1	2	0	0	0	0
28	3	2	3	2012	2	1	0	0	0	0
24	1	1	3	2012	2	2	0	0	0	0
22	1	1	3	2012	2	1	0	0	0	0
26	1	1	3	2012	1	2	0	0	0	0
21	2	2	3	2012	2	1	0	0	0	0
24	3	2	3	2012	2	1	0	0	0	0
29	2	2	3	2012	1	1	0	0	0	0
27	1	1	3	2012	1	1	0	0	0	0
25	2	2	3	2012	2	1	0	0	0	0
27	2	1	3	2012	2	1	0	0	0	0
30	3	1	3	2012	2	2	0	0	0	0
38	1	1	3	2012	1	2	0	0	0	0
21	3	1	3	2012	2	2	0	0	0	0
30	1	1	3	2012	1	1	0	1	0	0
29	3	1	3	2012	2	2	1	0	0	0
32	3	2	3	2012	2	1	0	0	0	0
28	2	1	3	2012	1	2	0	0	0	0
28	3	2	3	2012	2	2	0	0	0	0
27	1	1	3	2012	2	2	0	0	0	0
21	1	1	3	2012	2	1	0	0	0	0
25	1	1	3	2012	2	2	0	0	0	0
22	1	1	3	2012	2	2	0	0	0	0
21	2	2	3	2012	2	2	0	0	0	0
32	1	1	3	2012	2	2	0	0	0	0
40	2	2	3	2012	2	2	0	1	0	0
36	2	2	3	2012	2	2	0	0	0	0
29	2	1	3	2012	1	1	0	0	0	0
33	2	1	3	2012	1	2	0	0	0	0
29	2	2	3	2012	1	1	0	0	0	0
25	2	1	3	2012	1	1	0	0	0	0
26	1	1	3	2012	1	1	0	0	0	0
24	3	2	3	2012	2	1	1	0	0	0
29	1	1	3	2012	1	2	0	0	0	0
28	3	2	3	2012	2	2	1	0	0	0
24	2	2	3	2012	2	2	0	0	0	0
24	1	1	3	2012	1	2	0	1	0	0
28	3	2	3	2012	1	1	1	0	0	0
27	2	1	3	2012	1	2	0	0	0	0
31	2	1	3	2012	1	2	0	0	0	0
30	1	1	3	2012	1	2	0	0	0	0
42	2	1	3	2012	1	1	0	0	0	0
39	3	2	3	2012	1	2	0	0	0	0
33	3	2	3	2012	2	1	0	0	0	0
37	3	2	3	2012	1	1	1	0	0	0
28	1	1	3	2012	2	2	0	0	0	0
26	2	1	3	2012	1	1	0	1	0	0
22	1	1	3	2012	2	1	0	0	0	0
26	2	1	4	2012	2	1	0	0	0	0
24	2	2	3	2012	2	1	0	0	0	0
23	1	1	3	2012	2	1	0	0	0	0
21	1	1	3	2012	1	1	0	0	0	0
38	2	1	3	2012	2	1	1	1	0	0
30	2	2	3	2012	2	2	1	0	0	0
22	1	1	3	2012	2	1	0	0	0	0
28	1	1	3	2012	1	2	1	0	0	0
41	3	2	3	2012	1	2	0	0	0	0
32	2	2	3	2012	2	2	0	1	0	0
22	2	2	3	2012	2	1	0	0	0	0
36	3	2	3	2012	2	2	0	0	0	0
30	3	2	3	2012	2	2	0	0	0	0
28	1	1	3	2012	1	1	0	0	0	0
36	3	2	3	2012	2	2	0	0	0	0
25	1	1	3	2012	1	2	0	0	0	0
26	2	1	3	2012	1	2	1	0	0	0
23	3	2	3	2012	2	2	0	0	0	0
29	2	2	3	2012	1	1	0	0	0	0
35	2	2	3	2012	1	2	0	0	0	0
24	3	2	3	2012	2	2	0	0	0	0
28	1	1	3	2012	1	2	0	0	0	0
36	1	1	3	2012	1	2	0	0	0	0
28	3	1	3	2012	1	1	1	0	0	0
30	2	2	3	2012	1	1	1	0	0	0
26	3	2	3	2012	2	1	0	0	0	0
22	2	1	3	2012	2	1	0	0	0	0
35	2	1	3	2012	1	1	0	0	0	0
29	2	1	3	2012	1	2	0	0	0	0
33	3	2	3	2012	2	2	0	0	0	0
22	3	2	3	2012	2	2	0	0	0	0
26	1	1	3	2012	1	2	0	0	0	0
36	3	2	3	2012	1	2	1	0	0	0
31	3	2	3	2012	1	1	0	0	0	0
29	1	1	3	2012	2	2	1	0	0	0
24	2	2	3	2012	2	1	0	0	0	0
33	3	2	3	2012	1	1	1	0	0	0
24	2	1	3	2012	1	2	0	0	0	0
27	1	1	3	2012	1	1	0	1	0	0
23	3	2	3	2012	2	2	0	0	0	0
27	3	2	3	2012	2	2	0	0	0	0
26	2	2	3	2012	2	1	0	0	0	0
23	3	1	3	2012	2	1	0	0	0	0
27	2	1	3	2012	1	1	0	0	0	0
30	1	1	3	2012	1	1	0	0	0	0
24	1	1	3	2012	1	1	0	0	0	0
28	1	1	3	2012	2	1	0	0	0	0
31	1	1	3	2012	1	2	0	1	0	0
21	1	1	3	2012	2	1	0	0	0	0
28	1	1	3	2012	1	2	0	0	0	0
23	3	2	3	2012	2	1	0	0	0	0
24	1	1	3	2012	2	1	0	0	0	0
32	2	2	3	2012	1	2	0	0	0	0
23	1	1	3	2012	2	2	0	0	0	0
24	3	2	3	2012	2	2	0	0	0	0
24	1	1	3	2012	1	2	0	0	0	0
28	1	1	3	2012	1	1	0	0	0	0
27	2	1	3	2012	2	2	0	0	1	0
21	2	1	3	2012	2	2	0	0	0	0
37	3	2	3	2012	2	2	0	0	0	0
27	1	1	3	2012	1	1	0	0	0	0
22	2	1	3	2012	1	1	0	0	0	0
24	1	1	3	2012	2	1	0	0	0	0
21	2	1	3	2012	2	1	0	0	0	0
33	3	2	3	2012	1	1	0	0	0	0
29	1	1	3	2012	1	2	0	0	0	0
28	1	1	3	2012	2	1	0	0	0	0
24	1	1	3	2012	1	1	0	0	0	0
25	2	1	3	2012	1	1	0	0	0	0
26	1	1	3	2012	1	2	0	0	0	0
28	3	2	3	2012	2	2	1	0	0	0
22	1	1	3	2012	1	1	1	0	0	0
31	2	1	3	2012	1	1	0	0	0	0
28	3	2	3	2012	2	2	0	0	0	0
21	2	2	3	2012	2	1	0	0	0	0
29	1	1	3	2012	1	1	0	0	0	0
27	1	1	3	2012	1	2	0	0	0	0
36	2	2	3	2012	2	2	0	0	0	0
27	3	1	3	2012	2	1	0	0	0	0
26	2	1	3	2012	1	2	0	0	0	0
26	2	1	3	2012	2	1	0	0	0	0
24	3	1	3	2012	1	2	0	0	0	0
26	1	1	3	2012	2	1	0	0	0	0
28	1	1	3	2012	1	1	1	0	0	0
24	2	1	3	2012	2	1	0	0	0	0
33	3	2	3	2012	2	2	0	0	0	0
23	3	2	3	2012	2	2	0	0	0	0
25	1	1	3	2012	1	2	0	0	0	0
26	1	1	3	2012	1	2	0	0	0	0
32	3	2	3	2012	2	1	0	0	0	0
20	1	1	3	2012	2	1	0	0	0	0
28	3	2	3	2012	2	2	0	0	0	0
26	1	1	3	2012	1	1	0	0	0	0
24	2	2	3	2012	2	2	0	0	0	0
32	1	1	3	2012	1	1	0	0	0	0
28	3	2	3	2012	2	2	0	0	0	0
26	1	1	3	2012	1	2	0	0	0	0
39	3	2	3	2012	1	2	1	1	0	0
31	3	1	3	2012	2	1	0	0	0	0
34	3	2	3	2012	2	1	0	0	0	0
29	1	1	3	2012	1	1	0	0	0	0
32	3	2	3	2012	2	1	0	0	0	0
30	3	2	3	2012	1	2	0	0	0	0
42	3	2	3	2012	2	1	0	0	0	0
34	3	2	3	2012	2	1	0	0	0	0
29	2	1	3	2012	2	1	1	0	1	0
36	3	1	3	2012	1	2	0	0	0	0
24	2	2	3	2012	1	2	0	0	0	0
23	1	1	3	2012	2	1	0	0	0	0
34	3	2	3	2012	1	1	0	0	0	0
30	3	2	3	2012	2	2	0	0	0	0
29	3	2	3	2012	1	1	0	0	0	0
36	3	2	3	2012	2	2	0	0	0	0
37	3	2	3	2012	2	1	0	0	0	0
25	3	2	3	2012	2	1	0	0	0	0
28	1	1	3	2012	1	2	0	0	0	0
29	2	1	3	2012	2	2	0	0	0	0
22	1	1	3	2012	2	2	0	0	0	0
27	1	1	3	2012	2	2	0	0	0	0
26	1	1	3	2012	1	1	0	0	0	0
23	1	1	3	2012	2	2	0	0	0	0
34	3	1	3	2012	2	2	0	0	0	0
32	3	1	3	2012	2	2	0	0	0	0
20	3	1	3	2012	2	1	0	0	0	0
27	1	1	3	2012	1	2	0	0	0	0
33	2	1	3	2012	1	1	0	0	0	0
30	1	1	3	2012	2	1	0	0	0	0
25	2	2	3	2012	2	2	0	1	0	0
26	2	1	3	2012	1	1	0	0	0	0
24	1	1	3	2012	1	1	0	0	0	0
27	1	1	3	2012	2	2	0	0	0	0
30	2	1	3	2012	2	2	0	0	0	0
33	1	1	3	2012	2	2	0	0	0	0
27	1	1	3	2012	1	1	0	0	0	0
41	3	2	3	2012	1	1	0	1	1	0
27	3	2	3	2012	2	1	0	0	0	0
23	2	1	3	2012	1	2	0	0	0	0
27	1	1	3	2012	1	2	0	0	0	0
40	3	2	3	2012	1	1	0	0	0	0
31	2	1	3	2012	2	1	0	0	0	0
33	3	2	3	2012	2	1	0	0	0	0
26	2	2	3	2012	2	2	0	0	0	0
28	1	1	3	2012	2	2	1	0	0	0
21	3	2	3	2012	1	2	0	0	0	0
36	3	2	3	2012	2	1	0	0	0	0
33	3	1	3	2012	1	2	0	0	0	0
27	3	2	3	2012	2	2	0	0	0	0
33	2	1	3	2012	1	2	0	0	0	0
38	2	1	3	2012	1	2	0	0	0	0
27	1	1	3	2012	1	2	0	0	0	0
27	2	1	3	2012	1	1	0	0	0	0
26	3	2	3	2012	2	1	0	0	0	0
24	1	1	3	2012	2	1	0	0	0	0
25	3	2	3	2012	2	1	0	1	0	0
33	3	1	3	2012	2	1	0	0	0	0
22	2	2	3	2012	2	2	0	0	0	0
24	2	2	3	2012	2	1	0	0	0	0
28	2	1	3	2012	1	1	0	0	0	0
22	3	2	3	2012	2	2	0	0	0	0
26	2	1	3	2012	1	2	0	0	0	0
31	1	1	3	2012	1	1	0	0	0	0
24	2	2	3	2012	2	2	0	0	0	0
27	1	1	3	2012	2	1	0	0	0	0
24	1	1	3	2012	1	2	0	0	0	0
31	1	1	3	2012	1	2	0	0	0	0
28	1	1	3	2012	1	1	0	0	0	0
31	3	2	3	2012	2	2	0	0	0	0
28	1	1	3	2012	2	2	0	0	0	0
33	2	1	4	2012	1	2	0	0	0	0
29	3	2	3	2012	1	1	0	0	0	0
30	1	1	3	2012	1	2	0	0	0	0
27	1	1	3	2012	1	1	0	0	0	0
29	1	1	3	2012	2	2	0	0	0	0
36	3	2	3	2012	2	1	1	1	1	0
33	3	2	3	2012	2	1	0	0	0	0
25	3	1	3	2012	2	2	0	0	0	0
31	3	1	3	2012	2	2	1	0	0	0
26	1	1	3	2012	2	1	0	0	0	0
30	1	1	3	2012	1	2	0	0	0	0
28	2	1	3	2012	1	1	0	0	0	0
33	2	1	3	2012	2	2	0	0	0	0
36	3	2	3	2012	2	1	1	0	0	0
23	1	1	3	2012	1	1	0	0	0	0
27	2	2	3	2012	2	2	0	0	0	0
25	3	2	3	2012	2	2	0	0	0	0
34	1	1	3	2012	1	1	0	0	0	0
26	1	1	3	2012	1	1	0	0	0	0
23	1	1	3	2012	1	1	0	0	0	0
30	3	2	3	2012	2	1	0	0	0	0
29	1	1	3	2012	1	2	0	0	0	0
37	3	2	3	2012	1	1	0	0	0	0
32	1	1	3	2012	1	1	0	0	0	0
25	2	1	3	2012	1	1	0	0	0	0
31	1	1	3	2012	1	2	0	0	0	0
27	1	1	3	2012	1	1	0	0	0	0
29	1	1	3	2012	1	2	0	0	0	0
27	3	1	3	2012	2	1	0	0	0	0
25	1	1	3	2012	1	2	0	0	0	0
36	3	2	3	2012	1	2	0	0	0	0
25	1	1	3	2012	1	2	0	0	0	0
31	3	1	3	2012	1	1	0	0	0	0
28	2	2	3	2012	1	1	0	0	1	0
26	1	1	3	2012	1	2	0	0	0	0
26	1	1	3	2012	1	1	1	0	0	0
22	3	1	3	2012	1	1	0	0	0	0
36	3	2	3	2012	1	1	1	0	0	0
24	3	2	3	2012	2	1	0	0	0	0
20	2	2	4	2012	2	1	0	0	0	0
28	2	1	3	2012	1	1	0	0	0	0
25	2	2	3	2012	2	2	1	0	0	0
24	2	1	3	2012	2	2	0	0	1	0
30	2	1	3	2012	1	1	0	0	0	0
32	2	2	4	2012	2	1	0	0	1	0
35	2	1	3	2012	1	1	0	0	0	0
28	2	1	3	2012	2	2	0	0	0	0
28	1	1	3	2012	1	2	0	0	0	0
26	2	1	3	2012	1	1	0	0	0	0
33	3	2	3	2012	2	1	0	0	1	0
32	3	2	3	2012	1	2	0	0	0	0
20	1	1	3	2012	2	1	0	0	0	0
32	3	1	3	2012	1	1	1	0	0	0
27	3	2	3	2012	2	1	0	0	0	0
20	1	1	3	2012	2	2	0	0	1	0
27	1	1	3	2012	1	2	0	0	0	0
35	3	2	3	2012	2	2	0	0	0	0
34	2	1	3	2012	1	1	0	0	0	0
44	3	2	3	2012	2	1	0	0	0	0
32	3	2	3	2012	2	2	0	0	0	0
35	3	1	3	2012	1	2	0	0	0	0
30	2	1	3	2012	1	2	0	0	0	0
32	3	2	3	2012	2	1	0	0	0	0
22	1	1	3	2012	2	2	0	0	0	0
23	2	1	3	2012	2	1	0	0	0	0
34	1	1	3	2012	1	1	1	0	0	0
26	2	1	3	2012	1	2	0	0	0	0
31	2	2	3	2012	1	1	0	0	0	0
31	3	2	3	2012	1	1	0	0	0	0
23	2	1	3	2012	1	2	0	0	0	0
24	3	2	3	2012	2	1	0	0	0	0
34	3	2	3	2012	2	1	0	0	0	0
27	3	2	3	2012	2	1	0	0	0	0
20	1	1	3	2012	2	1	0	0	0	0
24	1	1	3	2012	2	2	0	0	0	0
31	3	1	3	2012	1	1	0	0	0	0
33	3	2	3	2012	1	1	0	0	0	0
26	1	1	3	2012	2	1	0	1	0	0
25	2	1	3	2012	1	1	0	0	0	0
31	2	1	3	2012	2	2	0	0	0	0
37	3	2	3	2012	1	1	0	0	0	0
30	1	1	3	2012	1	1	0	0	0	0
31	2	2	3	2012	2	2	0	0	1	0
27	2	1	3	2012	1	2	0	0	0	0
36	1	1	3	2012	2	1	0	0	0	0
33	3	2	3	2012	2	1	1	0	0	0
27	3	1	3	2012	1	1	0	0	0	0
27	3	2	3	2012	1	1	0	0	0	0
30	3	2	3	2012	1	2	0	0	0	0
30	2	1	3	2012	1	2	0	0	0	0
26	3	2	3	2012	1	2	0	0	0	0
25	3	1	3	2012	2	2	0	0	1	0
28	1	1	3	2012	1	2	0	0	0	0
25	2	2	3	2012	2	1	0	0	0	0
20	1	1	3	2012	2	2	0	0	0	0
28	3	2	3	2012	2	2	0	0	0	0
26	2	2	3	2012	2	2	0	1	0	0
32	3	2	3	2012	1	1	0	0	0	0
27	3	1	3	2012	2	2	0	0	0	0
23	2	1	3	2012	2	2	1	0	0	0
28	1	1	3	2012	1	1	0	0	0	0
20	3	1	3	2012	2	2	0	0	0	0
35	3	2	3	2012	1	1	0	0	0	0
26	1	1	3	2012	2	1	0	0	0	0
26	3	2	3	2012	2	2	0	0	0	0
38	3	2	3	2012	2	1	0	0	0	0
29	3	1	3	2012	2	2	0	0	0	0
33	3	2	3	2012	2	2	0	0	0	0
25	1	1	3	2012	2	1	0	0	0	0
27	1	1	3	2012	1	2	0	0	0	0
29	1	1	3	2012	1	1	0	0	0	0
30	3	1	3	2012	2	1	0	0	0	0
24	1	1	3	2012	2	1	0	0	0	0
26	1	1	3	2012	1	2	0	0	0	0
32	2	2	3	2012	2	1	1	0	0	0
23	2	1	3	2012	2	1	0	0	0	0
35	3	2	3	2012	2	1	0	0	0	0
28	1	1	3	2012	1	2	0	0	0	0
31	2	2	3	2012	2	2	0	0	0	0
31	3	1	3	2012	1	2	1	0	0	0
23	3	2	3	2012	2	1	0	0	0	0
27	3	2	3	2012	2	1	0	0	0	0
38	3	2	3	2012	1	2	0	1	0	0
26	2	2	3	2012	2	2	0	0	0	0
29	3	2	3	2012	2	2	0	0	0	0
28	2	1	3	2012	1	1	0	0	0	0
36	2	1	3	2012	1	1	0	0	0	0
28	2	1	3	2012	2	1	0	0	0	0
30	1	1	3	2012	1	2	0	0	0	0
41	2	1	3	2012	1	1	0	0	0	0
23	1	1	3	2012	2	2	0	0	0	0
23	2	1	3	2012	2	1	0	0	0	0
24	3	1	3	2012	2	1	1	0	0	0
33	3	2	3	2012	1	2	0	0	0	0
26	2	2	3	2012	2	2	0	0	0	0
26	1	1	3	2012	1	1	0	0	0	0
33	3	2	3	2012	2	2	0	0	0	0
28	3	1	3	2012	2	1	0	0	0	0
33	1	1	3	2012	1	1	0	0	0	0
25	2	2	3	2012	1	1	0	0	0	0
31	3	2	3	2012	2	2	0	0	0	0
22	1	1	3	2012	2	1	0	0	0	0
32	2	1	3	2012	2	1	1	1	1	0
40	3	2	3	2012	1	2	0	0	0	0
44	3	2	3	2012	2	1	0	1	0	0
30	3	1	3	2012	1	1	0	0	0	0
31	2	2	3	2012	2	1	0	0	0	0
26	1	1	3	2012	1	1	0	0	0	0
27	1	1	3	2012	1	1	0	0	0	0
26	1	1	3	2012	1	1	0	0	0	0
28	1	1	3	2012	1	2	0	0	0	0
29	2	1	3	2012	2	1	1	0	1	0
32	3	2	3	2012	1	1	0	0	0	0
27	2	1	3	2012	2	2	0	0	0	0
33	3	1	3	2012	1	2	0	0	0	0
29	3	2	3	2012	1	2	0	0	0	0
41	3	2	3	2012	1	2	0	0	0	0
24	1	1	3	2012	1	2	0	0	0	0
30	1	1	3	2012	2	1	0	0	0	0
25	2	1	3	2012	1	1	0	0	0	0
22	2	1	3	2012	1	2	0	0	0	0
29	1	1	3	2012	1	1	0	0	0	0
32	1	1	3	2012	1	2	0	0	0	0
30	1	1	3	2012	2	2	0	0	0	0
31	3	2	3	2012	1	2	0	0	0	0
37	2	1	3	2012	2	2	0	0	0	0
25	2	1	3	2012	2	2	0	0	0	0
24	3	2	3	2012	2	2	1	0	1	0
25	1	1	3	2012	1	2	0	0	0	0
27	1	1	3	2012	1	1	0	0	0	0
29	1	1	3	2012	1	1	0	0	0	0
26	3	2	3	2012	2	1	0	0	0	0
26	1	1	3	2012	1	2	0	0	0	0
28	1	1	3	2012	1	2	0	0	0	0
36	2	1	3	2012	1	2	0	1	0	0
26	2	2	3	2012	2	2	0	0	0	0
30	3	1	3	2012	1	1	0	0	0	0
29	3	2	3	2012	2	1	0	0	0	0
29	2	1	3	2012	1	1	0	0	0	0
36	2	1	3	2012	1	2	1	0	0	0
30	3	2	3	2012	2	1	0	1	0	0
32	2	2	3	2012	2	1	0	0	0	0
29	3	2	3	2012	2	1	0	0	0	0
26	3	1	3	2012	1	1	0	0	0	0
26	1	1	3	2012	1	1	0	0	0	0
24	1	1	3	2012	2	1	0	0	0	0
35	3	2	3	2012	2	2	0	0	0	0
26	3	2	3	2012	2	1	0	0	1	0
27	3	2	3	2012	2	1	0	0	0	0
32	3	2	3	2012	1	1	0	0	0	0
27	3	2	3	2012	2	2	0	0	0	0
24	2	1	3	2012	1	1	0	0	0	0
37	3	2	3	2012	1	2	0	0	0	0
35	2	2	3	2012	1	2	0	0	0	0
30	3	2	3	2012	2	1	0	1	0	0
31	3	2	3	2012	2	2	0	0	0	0
23	1	1	3	2012	2	2	0	0	0	0
38	2	1	3	2012	1	2	1	0	0	0
31	1	1	3	2012	1	2	0	0	0	0
28	3	2	3	2012	2	1	0	0	0	0
29	2	1	3	2012	1	2	0	0	0	0
29	3	1	4	2012	1	2	0	0	0	0
25	3	2	3	2012	2	1	0	0	0	0
24	3	2	3	2012	2	2	0	0	0	0
26	1	1	3	2012	2	2	0	0	0	0
24	1	1	3	2012	1	1	0	0	0	0
30	1	1	3	2012	2	1	0	0	0	0
24	1	1	3	2012	2	2	1	0	0	0
31	3	2	3	2012	2	1	0	0	0	0
28	2	1	3	2012	2	1	0	0	0	0
24	1	1	3	2012	2	1	0	0	0	0
25	1	1	3	2012	2	1	0	0	0	0
26	2	1	3	2012	1	2	0	0	0	0
30	2	1	3	2012	1	2	1	0	0	0
36	3	2	3	2012	1	2	0	0	0	0
31	3	2	3	2012	2	1	0	0	0	0
28	1	1	3	2012	1	1	0	0	0	0
27	1	1	3	2012	2	1	0	0	0	0
31	2	2	3	2012	2	2	0	0	0	0
27	1	1	3	2012	1	1	1	0	0	0
26	2	2	3	2012	2	2	0	0	0	0
31	2	1	3	2012	1	1	1	1	0	0
24	1	1	3	2012	2	1	0	0	0	0
27	3	2	3	2012	2	1	0	0	0	0
23	3	1	3	2012	2	2	0	0	1	0
24	1	1	3	2012	1	1	0	0	0	0
26	3	2	4	2013	1	2	0	0	0	0
28	2	1	3	2012	1	1	0	0	0	0
32	2	1	3	2012	1	2	0	0	0	0
30	3	2	3	2012	2	2	0	0	0	0
33	3	2	3	2012	1	2	0	0	1	0
33	3	2	3	2012	1	1	0	0	0	0
28	1	1	3	2012	1	2	0	0	0	0
29	1	1	3	2012	1	2	0	0	0	0
26	3	2	3	2012	2	2	0	0	0	0
36	3	2	3	2012	2	1	0	0	0	0
25	3	2	3	2012	1	1	0	0	0	0
24	1	1	3	2012	1	1	0	1	0	0
33	2	2	3	2012	1	1	0	0	0	0
22	1	1	3	2012	2	1	0	0	0	0
31	3	1	3	2012	1	2	0	1	0	0
28	3	2	3	2012	2	1	0	0	0	0
28	3	2	3	2012	1	1	0	0	0	0
38	3	2	3	2012	2	2	0	0	0	0
30	3	2	3	2012	1	1	0	0	0	0
24	2	2	3	2012	1	2	0	0	0	0
28	1	1	3	2012	1	1	0	0	0	0
36	3	2	3	2012	2	2	0	0	0	0
33	2	1	3	2012	2	1	0	0	0	0
31	3	1	3	2012	2	2	0	0	0	0
26	2	1	3	2012	1	1	0	0	0	0
21	1	1	3	2012	2	2	0	0	0	0
29	1	1	3	2012	2	2	0	0	0	0
39	3	2	3	2012	2	2	1	0	0	0
26	3	2	3	2012	2	1	0	0	0	0
30	3	2	3	2012	2	1	0	0	0	0
37	2	2	3	2012	1	2	0	0	0	0
23	1	1	3	2012	1	2	0	0	0	0
25	1	1	3	2012	1	2	0	0	0	0
30	3	2	3	2012	2	1	0	0	0	0
29	1	1	3	2012	1	2	1	0	0	0
23	2	2	3	2012	2	1	0	0	0	0
37	3	2	3	2012	2	1	0	0	0	0
38	3	2	3	2012	2	2	1	0	0	0
28	1	1	3	2012	1	2	0	0	0	0
28	2	1	3	2012	1	2	0	0	0	0
24	2	1	3	2012	2	2	0	0	0	0
31	2	1	3	2012	1	1	0	0	0	0
30	1	1	3	2012	1	1	0	1	0	0
36	3	2	3	2012	1	2	1	0	0	0
29	1	1	3	2012	1	1	0	0	0	0
27	1	1	3	2012	1	2	0	0	0	0
30	2	1	3	2012	1	1	0	0	0	0
29	2	1	3	2012	2	1	0	0	0	0
30	3	2	3	2012	2	2	0	0	0	0
28	1	1	3	2012	1	1	0	0	0	0
29	1	1	3	2012	1	2	0	0	0	0
31	1	1	3	2012	1	2	0	1	0	0
43	3	2	3	2012	1	1	0	0	0	0
24	1	1	3	2012	2	1	0	0	1	0
23	1	1	3	2012	2	1	0	0	0	0
30	2	2	3	2012	2	1	0	0	0	0
23	1	1	3	2012	1	1	0	0	0	0
25	1	1	3	2012	1	2	0	0	0	0
30	3	2	3	2012	1	2	0	0	0	0
20	2	2	3	2012	2	1	0	0	0	0
38	3	2	3	2012	1	1	0	0	0	0
26	1	1	3	2012	2	1	0	0	0	0
24	1	1	4	2012	1	1	0	0	0	0
23	1	1	3	2012	1	1	0	0	0	0
22	3	2	3	2012	2	2	0	0	0	0
27	2	1	3	2012	1	2	1	0	0	0
23	2	1	3	2012	2	1	0	0	0	0
20	2	2	3	2012	2	1	0	0	0	0
24	2	2	3	2012	2	1	0	0	0	0
28	1	1	3	2012	2	1	0	0	0	0
27	1	1	3	2012	1	1	0	0	0	0
33	3	2	3	2012	1	2	0	0	0	0
26	2	2	3	2012	2	1	0	0	0	0
25	3	1	3	2012	1	1	1	0	0	0
29	2	1	3	2012	1	1	0	0	0	0
20	1	1	3	2012	2	2	0	0	0	0
29	3	2	3	2012	2	1	0	0	0	0
39	3	2	3	2012	2	2	0	0	0	0
30	1	1	3	2012	2	1	1	0	0	0
40	3	1	3	2012	1	1	1	0	0	0
27	1	1	3	2012	1	1	0	0	0	0
28	2	1	3	2012	1	2	0	0	0	0
28	1	1	3	2012	1	1	0	0	0	0
26	3	2	3	2012	2	1	0	0	0	0
23	1	1	4	2012	2	2	0	0	0	0
20	2	1	3	2012	2	1	0	0	0	0
29	3	2	4	2012	2	1	1	0	0	0
31	1	1	3	2012	1	1	1	0	0	0
30	2	2	3	2012	1	2	0	0	0	0
26	2	1	3	2012	2	1	0	0	0	0
31	3	2	3	2012	1	2	0	0	0	0
23	1	1	3	2012	1	2	0	0	0	0
24	1	1	3	2012	2	1	1	0	0	0
28	3	2	3	2012	2	1	0	0	0	0
37	3	2	3	2012	1	2	0	0	0	0
23	2	1	3	2012	2	2	0	0	0	0
21	1	1	3	2012	2	1	0	0	0	0
28	3	1	3	2012	2	2	0	0	0	0
21	1	1	3	2012	2	2	0	0	0	0
32	2	1	3	2012	1	2	0	0	0	0
31	2	2	3	2012	1	1	0	0	1	0
35	3	2	3	2012	1	1	0	0	0	0
39	2	2	3	2012	1	2	0	0	0	0
35	3	2	4	2012	2	1	0	0	0	0
20	1	1	3	2012	2	1	0	0	0	0
38	3	2	3	2012	2	1	0	0	0	0
27	1	1	3	2012	1	1	0	0	0	0
27	3	1	3	2012	1	2	0	0	0	0
36	3	1	3	2012	2	1	1	0	0	0
34	3	2	3	2012	1	1	0	0	0	0
27	1	1	3	2012	2	1	0	0	0	0
31	3	2	3	2012	2	1	0	0	0	0
35	3	2	3	2012	2	1	0	0	0	0
28	2	2	3	2012	2	1	1	0	0	0
24	1	1	3	2012	1	2	0	0	0	0
32	1	1	3	2012	1	2	0	0	0	0
25	3	1	3	2012	2	2	0	0	0	0
25	3	1	3	2012	2	1	0	0	0	0
30	1	1	3	2012	1	2	0	0	0	0
31	2	2	3	2012	1	2	0	0	0	0
28	2	1	3	2012	1	1	0	0	0	0
34	3	2	3	2012	2	2	0	0	0	0
37	3	2	3	2012	2	2	0	0	0	0
40	2	2	3	2012	1	2	0	0	0	0
26	3	2	3	2012	2	1	0	0	0	0
28	2	1	3	2012	1	1	0	0	0	0
28	3	1	3	2012	2	2	0	0	0	0
27	3	2	3	2012	2	1	0	0	0	0
25	2	1	3	2012	1	2	0	0	0	0
24	1	1	3	2012	1	2	0	0	0	0
25	1	1	3	2012	2	1	0	0	0	0
23	2	1	3	2012	2	2	0	0	0	0
36	3	2	3	2012	2	2	0	0	0	0
28	1	1	3	2012	2	2	0	0	1	0
26	1	1	3	2012	1	2	0	0	0	0
24	1	1	3	2012	1	2	1	0	0	0
34	2	2	3	2012	1	2	0	0	0	0
27	1	1	3	2012	2	2	0	0	0	0
24	1	1	3	2012	2	1	1	0	0	0
28	1	1	3	2012	2	1	0	0	0	0
23	2	1	3	2012	1	1	0	0	0	0
30	3	2	3	2012	2	1	0	0	0	0
26	1	1	3	2012	1	2	0	0	0	0
29	2	1	3	2012	1	1	0	0	0	0
29	1	1	3	2012	1	1	0	0	1	0
25	2	1	3	2012	1	1	0	0	0	0
24	1	1	3	2012	1	2	0	0	0	0
29	2	2	3	2012	1	2	0	0	0	0
34	3	1	3	2012	1	1	0	0	0	0
26	1	1	3	2012	1	1	0	0	0	0
24	2	2	3	2012	2	2	0	0	0	0
26	2	1	3	2012	1	1	0	0	0	0
28	2	1	3	2012	1	1	0	0	0	0
27	3	2	3	2012	2	2	0	0	0	0
24	1	1	3	2012	2	2	0	0	0	0
24	1	1	3	2012	1	1	0	0	0	0
36	1	1	3	2012	2	1	1	0	0	0
23	3	1	3	2012	1	1	0	0	0	0
32	2	2	3	2012	1	2	1	0	0	0
29	1	1	3	2012	1	1	1	0	0	0
26	1	1	3	2012	1	1	0	0	0	0
33	3	2	4	2012	2	2	0	0	0	0
28	2	1	3	2012	2	1	0	0	0	0
28	1	1	3	2012	2	1	1	0	0	0
29	3	2	3	2012	1	1	0	0	0	0
27	2	1	3	2012	2	2	0	0	0	0
33	3	2	3	2012	2	2	0	0	0	0
33	3	2	3	2012	2	1	0	0	0	0
37	2	2	4	2012	1	1	0	0	0	0
38	3	2	3	2012	1	2	1	0	0	0
24	1	1	3	2012	2	2	0	0	0	0
23	1	1	3	2012	2	1	0	0	0	0
36	3	2	3	2012	1	2	0	0	0	0
27	1	1	3	2012	2	1	1	0	0	0
25	3	2	3	2012	2	1	0	0	0	0
29	1	1	3	2012	1	1	0	0	0	0
33	3	1	3	2012	1	2	0	0	0	0
37	2	1	3	2012	1	1	1	0	0	0
20	1	1	3	2012	1	1	0	0	0	0
22	2	2	3	2012	2	1	0	0	0	0
40	3	2	3	2012	1	2	0	0	0	0
27	3	2	3	2012	2	1	0	0	0	0
25	3	2	3	2012	2	1	0	0	0	0
27	3	1	3	2012	1	1	1	0	0	0
29	2	1	3	2012	1	1	0	0	0	0
22	1	1	3	2012	2	1	0	0	0	0
28	2	1	3	2012	1	2	0	0	0	0
31	2	2	3	2012	1	2	0	0	0	0
29	3	2	3	2012	2	2	0	0	0	0
31	2	2	3	2012	1	2	0	0	0	0
34	3	2	3	2012	2	2	0	0	0	0
25	3	2	3	2012	2	2	1	0	0	0
29	1	1	3	2012	2	1	0	0	0	0
26	1	1	3	2012	2	1	0	0	0	0
29	1	1	3	2012	1	1	0	0	0	0
39	3	2	4	2012	2	1	0	0	0	0
26	1	1	3	2012	1	2	0	0	0	0
23	2	1	3	2012	1	2	0	0	0	0
28	3	2	4	2012	1	2	0	0	0	0
29	1	1	3	2012	1	1	0	0	0	0
30	1	1	3	2012	1	2	0	0	0	0
26	1	1	3	2012	2	1	0	0	0	0
29	1	1	3	2012	1	1	0	0	0	0
26	2	1	3	2012	2	1	0	0	0	0
27	2	1	3	2012	1	1	0	0	0	0
27	1	1	3	2012	1	2	0	0	0	0
23	1	1	3	2012	1	1	0	0	0	0
30	3	2	3	2012	2	1	1	0	0	0
43	3	2	3	2012	2	2	0	0	0	0
25	1	1	3	2012	1	1	0	0	0	0
20	1	1	3	2012	2	1	0	0	0	0
31	1	1	3	2012	1	2	0	0	0	0
34	3	2	3	2012	2	1	0	0	0	0
36	2	2	3	2012	2	2	0	0	1	0
24	3	1	3	2012	1	2	0	0	0	0
26	3	2	3	2012	2	2	0	0	0	0
33	3	2	3	2012	2	1	0	0	0	0
29	2	1	3	2012	2	2	0	0	0	0
34	3	2	3	2012	1	2	0	0	0	0
25	1	1	3	2012	1	1	0	0	0	0
28	1	1	3	2012	1	1	1	0	0	0
31	1	1	3	2012	2	1	0	0	0	0
24	3	1	3	2012	1	1	0	0	0	0
25	1	1	3	2012	1	1	0	0	0	0
33	3	2	3	2012	2	1	1	0	0	0
30	2	1	3	2012	1	1	0	1	0	0
29	3	2	3	2012	1	1	1	0	0	0
42	3	2	4	2012	2	1	0	0	0	0
24	3	1	3	2012	2	1	0	0	0	0
32	3	1	3	2012	2	1	1	0	0	0
34	3	1	3	2012	1	2	0	0	0	0
30	1	1	3	2012	1	2	0	0	0	0
24	1	1	3	2012	1	2	0	0	0	0
29	3	2	3	2012	1	2	0	0	0	0
22	1	1	3	2012	1	1	0	0	0	0
27	1	1	3	2012	2	1	0	0	0	0
22	3	2	3	2012	2	2	0	1	0	0
27	3	2	3	2012	2	2	0	0	0	0
23	2	1	3	2012	1	1	0	0	0	0
38	2	1	3	2012	1	2	0	0	0	0
23	2	2	3	2012	2	1	0	0	0	0
27	2	1	3	2012	2	1	0	0	0	0
25	3	2	3	2012	2	2	0	0	0	0
34	3	1	3	2012	2	2	0	0	0	0
27	3	1	3	2012	1	2	1	0	0	0
26	1	1	3	2012	1	1	0	0	0	0
26	2	1	3	2012	1	2	0	0	0	0
23	3	2	3	2012	2	1	0	0	0	0
27	1	1	3	2012	1	1	0	0	0	0
25	1	1	3	2012	1	2	0	0	0	0
27	1	1	3	2012	1	2	0	0	0	0
34	2	1	3	2012	1	2	0	0	0	0
30	1	1	3	2012	2	1	0	0	0	0
27	2	2	3	2012	1	1	0	0	0	0
24	2	2	3	2012	2	1	1	0	0	0
30	1	2	3	2012	1	2	0	0	0	0
26	2	2	3	2012	2	2	0	0	0	0
36	2	2	4	2012	1	2	1	0	0	0
28	3	1	4	2012	2	2	1	0	0	0
35	3	2	3	2012	2	2	1	0	0	0
23	2	1	3	2012	2	2	0	0	0	0
31	2	1	3	2012	1	2	0	0	0	0
27	3	1	3	2012	1	1	1	0	0	0
26	3	2	3	2012	1	1	0	0	0	0
29	1	1	4	2012	1	1	0	1	1	0
31	3	2	3	2012	2	1	0	0	0	0
26	2	2	3	2012	1	2	0	0	0	0
25	1	1	3	2012	1	1	0	0	0	0
22	3	2	3	2012	2	2	0	0	0	0
28	1	1	3	2012	1	1	0	0	0	0
28	3	1	3	2012	2	2	0	0	0	0
27	1	1	3	2012	1	1	1	0	0	0
40	3	2	3	2012	1	1	0	0	0	0
40	2	1	3	2012	1	2	1	0	0	0
24	3	1	4	2012	1	2	0	1	0	0
24	1	1	3	2012	2	1	0	0	0	0
37	3	2	3	2012	1	2	1	0	0	0
27	3	2	3	2012	2	1	0	0	0	0
25	2	1	3	2012	1	2	0	0	0	0
24	3	1	3	2012	1	2	0	0	0	0
34	3	2	3	2012	1	2	0	0	0	0
28	1	1	3	2012	1	1	0	0	0	0
27	2	1	3	2012	1	1	0	0	0	0
29	2	2	3	2012	1	1	0	0	0	0
25	1	1	3	2012	1	2	0	0	0	0
34	1	1	3	2012	1	2	0	1	0	0
23	1	1	3	2012	1	1	0	0	0	0
28	2	1	3	2012	1	2	0	0	0	0
30	1	1	3	2012	1	1	0	0	0	0
21	2	1	3	2012	2	2	0	0	0	0
26	1	1	3	2012	1	2	0	0	0	0
32	3	2	4	2013	2	1	1	0	0	0
30	2	1	3	2012	1	2	0	0	0	0
26	2	1	3	2012	1	1	0	0	0	0
31	2	1	3	2012	1	1	0	0	0	0
35	3	2	3	2012	1	2	0	0	0	0
26	1	1	3	2012	1	1	0	0	0	0
28	3	2	3	2012	2	2	0	0	0	0
32	1	1	3	2012	2	1	0	1	0	0
27	1	1	3	2012	2	1	0	0	0	0
29	1	1	3	2012	1	1	0	0	0	0
33	3	1	3	2012	1	2	0	0	0	0
25	1	1	3	2012	1	2	0	0	0	0
28	1	1	3	2012	1	2	0	0	0	0
26	1	1	3	2012	1	1	0	0	0	0
32	2	1	3	2012	2	2	1	0	0	0
29	3	2	3	2012	1	2	0	0	0	0
23	3	1	3	2012	1	1	0	0	0	0
38	3	2	4	2012	2	2	1	0	1	0
28	2	1	3	2012	1	2	0	0	0	0
29	3	1	3	2012	2	2	0	0	0	0
23	3	1	3	2012	2	2	0	0	0	0
33	1	1	3	2012	1	2	1	0	0	0
28	2	2	3	2012	1	1	0	0	0	0
34	3	2	3	2012	1	1	0	0	0	0
29	3	1	3	2012	2	1	1	0	0	0
28	1	1	3	2012	2	1	0	0	0	0
32	3	1	3	2012	2	1	0	0	0	0
28	2	1	3	2012	2	1	0	0	0	0
37	3	2	4	2013	2	1	0	1	1	0
25	2	2	3	2012	2	2	0	0	0	0
28	1	1	3	2012	1	2	0	0	0	0
24	3	2	3	2012	2	2	0	0	0	0
21	3	2	3	2012	2	1	0	0	0	0
34	3	2	3	2012	2	2	1	0	0	0
27	1	1	3	2012	1	1	0	0	0	0
25	1	1	3	2012	1	1	1	0	0	0
34	3	2	3	2012	2	2	1	0	0	0
30	2	2	3	2012	2	1	0	0	0	0
35	1	1	3	2012	1	1	0	0	0	0
26	1	1	3	2012	2	2	0	0	0	0
25	2	1	3	2012	2	2	0	0	0	0
27	3	1	3	2012	2	1	0	0	0	0
24	1	1	3	2012	2	2	0	0	0	0
25	2	1	3	2012	2	1	0	0	0	0
31	1	1	3	2012	1	2	0	0	0	0
28	2	1	3	2012	2	2	0	0	0	0
30	2	1	4	2012	2	2	0	0	0	0
26	1	1	4	2012	1	2	0	0	0	0
25	3	1	3	2012	1	2	0	0	0	0
33	1	1	4	2013	1	1	0	0	1	0
35	3	2	3	2012	2	2	0	0	0	0
22	3	1	3	2012	2	1	0	0	0	0
20	2	1	3	2012	1	2	0	0	0	0
27	1	1	4	2012	1	1	0	0	0	0
26	2	1	3	2012	1	1	0	0	0	0
31	3	1	3	2012	1	2	0	0	0	0
35	3	2	3	2012	2	2	1	0	0	0
34	3	2	4	2012	2	1	0	0	0	0
29	2	1	3	2012	2	1	0	0	0	0
21	3	1	3	2012	2	1	0	0	0	0
25	2	1	3	2012	2	2	0	0	1	0
29	2	2	3	2012	1	2	0	0	0	0
31	3	2	3	2012	2	1	1	0	0	0
32	3	2	3	2012	1	2	1	0	0	0
22	2	2	3	2012	2	1	0	0	0	0
27	2	2	4	2012	2	2	1	0	0	0
26	2	2	4	2013	1	2	0	0	0	0
32	1	1	3	2012	1	2	0	0	0	0
36	3	2	3	2012	1	2	1	0	0	0
27	2	2	4	2012	2	1	1	0	0	0
28	1	1	3	2012	1	2	0	0	0	0
31	2	2	3	2012	1	2	1	0	0	0
27	1	1	3	2012	2	2	0	0	0	0
32	1	1	3	2012	2	1	0	0	0	0
26	2	1	3	2012	1	2	0	0	0	0
39	3	2	3	2012	2	1	0	0	1	0
27	1	1	3	2012	2	2	0	0	0	0
25	3	1	3	2012	2	1	0	0	0	0
30	1	1	3	2012	1	2	0	0	0	0
37	3	2	3	2012	1	1	0	0	0	0
40	3	1	3	2012	2	2	0	0	0	0
29	3	2	4	2012	2	2	0	0	0	0
27	3	2	4	2012	2	2	0	0	0	0
30	3	2	3	2012	2	1	0	0	0	0
29	1	1	4	2012	2	2	0	0	0	0
33	3	2	3	2012	2	1	0	0	0	0
32	1	1	3	2012	2	2	0	0	0	0
31	1	1	3	2012	1	1	0	0	0	0
25	3	1	3	2012	2	1	0	0	0	0
28	2	1	3	2012	2	1	0	0	0	0
25	1	1	3	2012	2	1	0	0	0	0
32	3	2	3	2012	2	1	0	0	0	0
29	3	2	3	2012	2	1	0	0	0	0
24	1	1	3	2012	2	1	1	0	0	0
28	3	2	3	2012	2	2	1	0	0	0
26	3	2	4	2012	1	1	0	0	0	0
29	3	2	3	2012	1	2	0	0	0	0
37	3	2	3	2012	1	2	0	0	0	0
24	1	1	3	2012	1	1	0	0	0	0
26	1	1	4	2013	1	2	0	0	0	0
33	3	2	3	2012	2	2	1	0	0	0
22	1	1	3	2012	2	1	0	0	0	0
28	2	1	3	2012	2	2	0	0	0	0
27	3	2	3	2012	2	2	0	0	0	0
28	3	2	3	2012	2	1	0	0	0	0
26	3	2	3	2012	1	1	0	0	0	0
28	2	1	3	2012	2	2	0	0	0	0
32	1	1	3	2012	1	1	1	0	0	0
23	3	2	4	2012	2	1	0	0	0	0
33	3	1	3	2012	2	1	0	0	0	0
23	2	1	3	2012	1	1	0	0	0	0
25	1	1	3	2012	2	1	0	0	0	0
39	3	2	3	2012	1	2	1	0	0	0
24	1	1	3	2012	1	1	0	0	0	0
35	3	1	3	2012	1	1	1	0	0	0
37	3	2	4	2012	1	2	1	0	0	0
33	2	1	3	2012	1	2	1	0	0	0
27	1	1	3	2012	1	2	0	0	0	0
29	1	1	3	2012	1	2	0	0	0	0
37	3	2	4	2012	2	1	1	0	1	0
22	2	2	3	2012	2	1	0	0	0	0
30	2	1	3	2012	2	1	0	0	0	0
27	3	2	4	2012	2	1	0	0	0	0
36	3	2	3	2012	1	1	0	0	0	0
25	3	1	3	2012	2	1	0	0	0	0
27	1	1	3	2012	1	2	0	0	0	0
27	1	1	4	2012	1	2	0	0	0	0
33	2	1	4	2012	2	1	0	0	0	0
37	3	1	3	2012	1	1	0	0	0	0
35	3	2	4	2012	2	1	0	1	1	0
34	3	2	4	2013	2	1	0	0	0	0
42	3	2	3	2012	1	2	1	0	0	0
37	3	2	3	2012	1	1	0	0	0	0
29	3	1	3	2012	1	1	0	0	0	0
27	1	1	3	2012	2	1	0	0	0	0
27	3	1	3	2012	2	1	0	0	0	0
27	1	1	3	2012	1	1	0	0	0	0
24	2	2	4	2012	2	2	0	0	0	0
32	2	2	4	2012	2	1	0	0	0	0
23	3	2	4	2012	2	2	0	0	1	0
35	2	2	3	2012	1	2	0	0	0	0
27	2	2	4	2012	2	2	1	0	0	0
24	2	1	3	2012	2	2	0	0	0	0
21	2	1	3	2012	2	2	0	0	0	0
32	2	1	4	2012	2	2	0	0	0	0
27	1	1	4	2012	1	1	0	0	0	0
25	3	1	3	2012	1	1	0	0	0	0
32	3	2	3	2012	1	1	1	0	0	0
23	1	1	3	2012	1	2	1	0	0	0
37	3	2	3	2012	2	1	0	0	0	0
36	3	2	3	2012	1	1	0	0	0	0
23	2	1	3	2012	2	1	0	0	0	0
30	2	2	4	2012	2	1	0	0	0	0
23	1	1	3	2012	2	1	0	0	0	0
26	1	1	3	2012	1	1	1	0	0	0
44	3	2	3	2012	1	2	0	0	0	0
30	1	1	3	2012	2	1	0	0	1	0
40	2	2	4	2012	1	2	0	1	1	0
25	1	1	4	2012	2	1	1	0	0	0
33	2	1	3	2012	2	2	0	0	0	0
25	1	1	4	2013	1	1	0	0	0	0
29	2	1	3	2012	1	2	1	0	0	0
22	2	1	3	2012	2	2	0	0	0	0
28	2	1	3	2012	1	1	0	0	0	0
23	2	1	3	2012	2	1	0	0	0	0
26	1	1	3	2012	1	2	0	0	0	0
26	3	2	3	2012	2	1	0	0	0	0
42	3	2	3	2012	2	2	0	0	0	0
33	3	1	3	2012	1	1	0	0	0	0
28	3	2	3	2012	1	2	0	0	0	0
27	1	1	3	2012	2	1	0	0	0	0
31	1	1	3	2012	1	2	0	0	0	0
33	3	2	4	2012	1	2	0	0	0	0
26	3	2	3	2012	1	1	0	0	0	0
28	2	2	4	2012	1	2	0	0	0	0
27	3	2	3	2012	2	1	0	0	0	0
31	1	1	3	2012	2	1	0	0	0	0
31	3	1	3	2012	2	1	0	0	0	0
30	3	2	3	2012	2	1	0	0	0	0
30	3	2	3	2012	1	2	0	0	0	0
32	2	1	3	2012	1	2	0	0	0	0
25	1	1	3	2012	1	2	0	0	0	0
29	1	1	4	2012	2	2	0	0	0	0
42	2	1	3	2012	1	1	0	0	0	0
37	3	2	4	2013	2	1	0	0	0	0
24	2	1	3	2012	1	1	0	0	0	0
30	3	2	3	2012	2	2	0	0	0	0
27	3	2	4	2012	2	1	0	0	0	0
23	2	1	3	2012	1	1	0	0	0	0
26	1	1	3	2012	1	2	0	0	0	0
32	3	2	3	2012	2	1	0	0	0	0
27	3	2	3	2012	1	2	0	0	0	0
31	3	2	3	2012	2	2	0	0	0	0
27	1	1	3	2012	2	2	0	0	0	0
27	1	1	3	2012	1	1	0	0	0	0
36	2	1	3	2012	2	1	0	1	0	0
22	1	1	3	2012	2	1	0	0	0	0
26	2	1	3	2012	1	2	0	0	0	0
34	3	1	4	2012	1	1	0	0	0	0
34	3	1	3	2012	1	2	0	0	0	0
23	1	1	3	2012	1	1	0	0	0	0
29	1	1	3	2012	1	2	0	0	0	0
42	3	2	3	2012	2	1	0	0	0	0
22	2	1	3	2012	1	2	0	0	0	0
29	1	1	3	2012	1	1	0	0	0	0
28	1	1	3	2012	1	2	0	0	0	0
36	1	1	3	2012	2	2	0	0	1	0
23	1	1	4	2012	2	1	0	0	0	0
28	1	1	3	2012	2	2	0	0	0	0
29	3	1	3	2012	2	2	0	0	0	0
32	2	1	3	2012	1	1	0	0	0	0
27	3	2	3	2012	2	2	0	0	0	0
31	3	1	3	2012	2	2	0	0	0	0
38	3	2	4	2012	2	2	1	1	1	0
24	1	1	3	2012	2	2	0	0	0	0
25	2	1	4	2013	2	1	0	0	1	0
36	1	1	3	2012	2	2	0	0	0	0
30	2	1	3	2012	1	1	0	0	0	0
28	1	1	3	2012	1	1	0	0	0	0
25	3	2	4	2012	2	2	0	0	0	0
28	1	1	3	2012	2	2	0	0	0	0
36	3	2	4	2012	1	1	0	0	0	0
28	2	1	3	2012	1	1	0	0	0	0
25	1	1	4	2012	1	1	0	0	0	0
24	3	1	3	2012	1	2	0	0	0	0
31	1	1	3	2012	2	1	0	0	0	0
32	1	1	4	2012	1	2	0	0	0	0
26	2	1	4	2012	1	1	0	0	0	0
20	1	1	3	2012	2	1	0	0	0	0
25	3	1	3	2012	2	2	0	1	0	0
30	1	1	4	2012	2	2	0	0	0	0
23	1	1	3	2012	1	1	0	0	0	0
24	1	1	4	2012	1	1	0	0	0	0
34	2	2	4	2012	1	1	1	0	0	0
32	2	2	4	2012	2	1	0	0	0	0
25	1	1	4	2013	1	2	1	0	0	0
34	2	2	3	2012	2	2	1	0	0	0
34	3	2	4	2012	1	2	0	0	0	0
35	3	2	4	2012	1	1	0	0	0	0
36	3	1	3	2012	1	2	0	0	0	0
27	1	1	3	2012	1	2	0	0	0	0
32	3	2	4	2012	1	1	0	0	0	0
32	3	2	4	2012	1	2	0	0	0	0
35	3	2	4	2013	2	2	1	0	1	0
29	2	2	4	2012	1	1	0	0	0	0
37	2	1	3	2012	1	2	0	0	0	0
26	2	1	3	2012	1	1	1	0	0	0
32	2	2	4	2012	1	2	0	1	0	0
34	3	2	3	2012	2	1	1	0	0	0
32	3	1	4	2012	2	2	0	0	0	0
26	3	2	4	2012	1	1	0	0	0	0
22	1	1	4	2012	1	2	0	0	0	0
24	3	2	4	2012	2	2	0	0	0	0
26	2	1	4	2012	2	2	0	0	0	0
24	1	1	4	2012	2	2	0	0	1	0
26	3	2	3	2012	1	2	0	0	0	0
22	1	1	3	2012	1	1	1	0	0	0
36	3	2	4	2013	1	1	0	0	0	0
26	1	1	3	2012	1	2	0	0	0	0
24	2	2	4	2012	2	1	0	0	0	0
31	1	1	4	2012	1	2	0	0	0	0
28	2	1	3	2012	1	2	0	0	0	0
29	3	1	4	2012	1	2	0	0	0	0
30	1	1	4	2012	1	2	1	0	1	0
28	1	1	4	2012	1	1	0	0	0	0
30	1	1	4	2012	1	2	0	0	0	0
26	2	1	4	2012	1	2	0	0	0	0
23	3	1	4	2012	2	2	0	0	1	0
29	1	1	4	2012	1	2	0	0	0	0
30	1	1	3	2012	2	2	0	0	0	0
29	1	1	4	2012	1	1	0	0	0	0
31	2	1	4	2012	1	1	0	0	0	0
25	1	1	4	2012	2	1	0	0	0	0
25	1	1	3	2012	1	2	0	0	0	0
30	3	1	3	2012	1	2	0	0	0	0
34	3	2	4	2012	1	1	0	0	0	0
38	3	2	4	2013	2	2	0	0	0	0
31	2	1	3	2012	2	1	0	0	0	0
25	3	2	4	2012	2	2	0	0	0	0
31	3	1	3	2012	2	1	0	0	0	0
32	3	1	4	2012	1	1	0	0	0	0
25	1	1	3	2012	1	2	0	0	0	0
27	1	1	4	2012	1	2	0	0	0	0
26	3	1	4	2012	1	1	0	0	0	0
27	3	1	4	2012	2	2	0	0	1	0
27	1	1	3	2012	1	1	0	0	0	0
35	3	2	4	2012	1	2	0	0	0	0
36	3	2	3	2012	1	1	0	0	0	0
36	3	2	4	2012	1	1	0	0	0	0
26	3	1	3	2012	2	2	0	0	0	0
21	1	1	3	2012	2	1	0	0	0	0
35	1	1	3	2012	1	2	1	0	0	0
28	2	1	3	2012	1	2	0	0	0	0
22	3	1	4	2012	2	2	0	0	0	0
35	3	1	4	2012	2	2	1	0	0	0
20	3	2	3	2012	2	2	0	0	0	0
31	3	2	4	2013	2	1	0	0	0	0
26	1	1	3	2012	2	1	0	0	0	0
30	3	2	4	2012	2	1	0	0	0	0
33	3	2	4	2012	2	1	0	0	0	0
31	1	1	4	2012	1	2	0	0	0	0
41	3	1	4	2012	1	1	1	0	0	0
29	2	1	4	2012	1	1	0	0	0	0
26	3	2	4	2012	2	1	0	0	0	0
37	3	2	4	2012	1	2	1	0	0	0
31	1	1	4	2012	1	2	0	0	0	0
29	1	1	4	2012	1	1	0	0	0	0
25	2	1	4	2013	1	2	0	1	1	0
23	3	2	4	2012	2	2	0	0	0	0
34	3	2	3	2012	2	1	0	0	0	0
28	1	1	3	2012	1	2	0	0	0	0
28	3	2	4	2012	2	2	0	0	0	0
29	2	2	3	2012	1	2	0	0	0	0
28	2	1	3	2012	1	1	0	0	0	0
29	1	1	4	2012	2	2	1	0	0	0
28	3	1	4	2012	2	2	0	0	0	0
32	1	1	4	2012	1	1	0	0	0	0
36	3	1	4	2013	2	2	0	0	0	0
26	3	2	4	2012	2	2	0	0	0	0
27	3	2	4	2012	2	2	0	0	0	0
35	3	2	4	2012	2	2	0	0	0	0
30	3	2	4	2012	2	2	0	0	1	0
35	3	2	4	2012	1	1	0	0	0	0
22	1	1	4	2013	1	2	0	0	0	0
31	2	1	4	2012	1	1	1	0	1	0
24	1	1	4	2013	1	1	0	0	0	0
32	3	2	4	2012	1	1	0	0	0	0
28	1	1	4	2012	1	2	0	0	0	0
27	3	2	4	2012	2	2	0	0	0	0
31	1	1	4	2012	1	1	0	1	0	0
40	2	2	4	2012	2	2	0	0	0	0
26	3	1	4	2012	2	1	0	0	0	0
34	3	1	4	2013	1	2	0	0	0	0
21	2	1	4	2012	2	1	0	0	0	0
24	3	1	3	2012	2	2	1	0	0	0
24	1	1	4	2012	1	1	1	0	0	0
22	1	1	4	2012	2	2	0	0	0	0
27	1	1	4	2012	1	1	0	0	0	0
28	2	1	4	2013	2	1	0	0	0	0
35	3	2	4	2012	2	2	0	0	0	0
26	1	1	4	2012	2	1	0	0	0	0
28	1	1	4	2012	1	1	0	0	0	0
37	3	2	4	2012	1	1	1	0	0	0
28	3	2	4	2012	1	2	0	0	0	0
31	1	1	4	2012	1	2	1	1	0	0
28	2	1	4	2012	1	2	1	0	0	0
25	3	2	4	2012	2	1	1	0	0	0
23	3	2	4	2012	2	2	0	0	0	0
20	2	1	4	2012	2	1	0	0	0	0
37	3	2	4	2012	1	1	1	0	0	0
23	3	2	4	2012	2	2	0	0	0	0
35	2	2	4	2013	1	1	0	0	1	0
24	1	1	4	2012	1	2	0	0	0	0
36	3	2	4	2012	1	1	0	0	0	0
28	1	1	4	2012	1	1	0	0	0	0
31	3	1	4	2013	1	1	0	0	1	0
25	1	1	4	2012	1	2	0	0	0	0
26	3	2	4	2012	2	2	0	0	0	0
33	3	1	4	2012	2	2	1	0	0	0
25	1	1	4	2012	1	1	0	0	0	0
24	3	1	4	2012	2	1	0	0	0	0
33	3	1	4	2012	2	2	0	0	0	0
28	3	2	4	2012	2	1	0	0	0	0
33	3	2	3	2012	2	2	0	0	0	0
20	2	1	4	2013	2	2	0	0	0	0
30	1	1	4	2012	1	1	0	0	0	0
31	2	1	4	2012	1	2	1	0	1	0
28	2	1	4	2012	2	1	1	0	1	0
22	3	2	4	2013	2	1	0	0	0	0
21	2	1	3	2012	2	1	0	0	0	0
27	1	1	3	2012	1	2	0	0	0	0
23	3	1	4	2012	1	2	1	0	0	0
39	3	2	4	2012	2	1	0	0	0	0
28	1	1	4	2012	1	1	0	0	0	0
29	1	1	4	2012	1	1	0	0	0	0
26	2	1	3	2012	2	1	0	0	0	0
29	2	1	4	2012	1	1	0	0	0	0
21	2	1	4	2013	2	2	1	0	1	0
33	3	2	4	2013	1	2	0	0	0	0
26	1	1	4	2012	1	2	0	0	0	0
27	3	2	4	2012	1	2	0	0	0	0
32	3	2	4	2012	2	1	0	0	0	0
31	2	2	4	2012	1	1	1	0	0	0
29	1	1	4	2012	1	2	0	0	0	0
33	2	2	4	2012	1	1	1	0	0	0
30	3	2	4	2012	2	1	0	0	0	0
27	1	1	4	2012	1	2	0	0	0	0
29	3	1	4	2013	1	2	0	0	0	0
32	3	2	4	2012	1	1	0	0	0	0
26	1	1	4	2012	2	2	0	0	0	0
24	2	1	4	2013	2	1	0	0	0	0
27	2	1	4	2012	1	1	0	0	0	0
26	1	1	4	2012	2	1	0	0	0	0
28	1	1	4	2012	1	2	0	0	0	0
26	3	2	4	2012	2	1	1	0	0	0
36	2	2	4	2012	1	2	0	0	0	0
30	3	2	4	2012	2	1	0	0	0	0
30	2	1	4	2012	2	1	0	0	0	0
25	1	1	4	2012	1	2	0	0	0	0
29	1	1	4	2013	1	1	0	0	1	0
25	1	1	4	2012	1	1	0	0	0	0
26	3	1	4	2012	2	1	0	0	0	0
32	3	2	4	2013	2	1	0	0	0	0
35	2	2	4	2012	2	2	0	0	0	0
32	3	2	4	2012	2	1	1	0	0	0
27	3	2	4	2012	2	2	0	0	0	0
29	3	2	4	2012	2	2	0	0	0	0
27	1	1	4	2012	1	2	0	0	0	0
27	1	1	4	2012	1	1	0	0	0	0
31	3	2	4	2013	2	1	0	0	0	0
21	3	2	4	2012	2	1	0	0	0	0
26	1	1	4	2012	1	2	0	0	0	0
31	3	2	4	2012	1	2	0	0	0	0
24	1	1	4	2012	2	2	0	0	0	0
26	1	1	4	2012	1	2	0	0	0	0
34	3	2	4	2012	1	1	0	0	0	0
38	3	2	4	2013	2	2	1	0	0	0
31	3	2	4	2012	2	1	0	0	0	0
33	1	1	4	2012	1	1	0	0	0	0
30	2	1	4	2012	1	2	0	0	0	0
42	2	2	4	2012	1	2	1	0	0	0
25	3	2	4	2012	2	2	0	0	0	0
29	2	2	3	2012	2	1	1	0	0	0
27	1	1	4	2013	1	2	0	0	0	0
23	1	1	4	2013	2	1	0	0	0	0
23	3	2	4	2012	2	1	0	0	0	0
34	3	2	4	2012	2	1	0	0	0	0
30	3	2	4	2012	2	2	0	0	0	0
30	2	2	4	2012	2	2	0	0	0	0
32	2	2	4	2012	1	2	0	0	0	0
29	1	1	4	2012	1	2	0	0	0	0
29	3	1	4	2013	2	1	0	0	0	0
24	1	1	4	2012	2	1	0	0	0	0
27	1	1	4	2013	2	2	0	0	0	0
27	3	1	4	2012	1	2	0	0	0	0
26	1	1	4	2012	2	1	0	0	0	0
28	1	1	4	2013	2	2	1	0	0	0
20	1	1	4	2012	2	2	0	1	0	0
32	3	2	4	2013	1	2	0	0	0	0
25	1	1	4	2012	1	1	0	0	0	0
29	3	2	4	2012	2	1	0	0	0	0
34	1	1	4	2012	1	1	1	0	0	0
21	1	1	4	2013	2	1	0	0	1	0
35	2	1	4	2012	2	1	0	0	0	0
32	1	1	4	2012	1	1	0	0	0	0
26	3	2	4	2012	2	2	0	0	0	0
31	3	1	4	2012	2	1	0	0	0	0
27	3	2	4	2012	2	2	0	0	0	0
22	3	2	4	2012	2	1	0	0	0	0
32	3	1	4	2012	1	2	0	0	0	0
26	1	1	4	2012	2	2	1	0	0	0
35	3	1	4	2012	1	1	0	0	0	0
23	1	1	4	2012	1	1	0	0	0	0
25	1	1	4	2012	2	2	0	0	0	0
26	1	1	4	2012	2	2	0	0	0	0
25	1	1	4	2012	1	1	0	0	0	0
25	3	1	4	2012	1	2	0	0	0	0
39	3	2	4	2012	1	1	0	0	0	0
36	3	2	4	2012	2	1	1	0	0	0
36	3	2	4	2012	1	2	0	1	0	0
24	3	2	4	2012	1	2	0	0	0	0
28	2	1	4	2012	1	2	0	0	0	0
25	2	1	4	2012	1	2	0	0	0	0
28	2	2	4	2012	1	1	0	0	0	0
37	2	2	4	2012	2	2	1	0	0	0
40	2	2	4	2012	2	1	0	0	0	0
34	3	1	4	2013	1	2	0	0	0	0
33	2	1	4	2013	1	1	1	1	1	0
25	1	1	4	2013	1	1	0	0	0	0
22	1	1	4	2012	1	2	1	0	0	0
25	1	1	4	2012	2	1	1	0	0	0
24	1	1	4	2012	2	2	0	0	1	0
28	3	2	4	2012	2	1	0	0	0	0
20	1	1	4	2012	2	1	0	0	0	0
24	3	2	4	2012	2	1	0	0	0	0
31	1	1	4	2012	1	1	0	0	0	0
28	1	1	4	2012	1	1	0	0	0	0
34	3	2	4	2012	2	1	0	0	0	0
26	2	1	4	2012	2	2	0	0	0	0
28	2	2	4	2012	1	1	0	0	0	0
36	3	1	4	2012	1	2	0	0	0	0
31	3	2	4	2012	1	1	0	0	0	0
30	3	2	4	2012	1	2	0	0	0	0
30	3	1	4	2012	2	1	0	0	0	0
24	1	1	4	2012	1	1	0	0	0	0
23	1	1	4	2012	1	1	0	0	0	0
27	1	1	4	2012	1	2	0	0	0	0
32	2	1	4	2013	2	2	0	0	0	0
27	2	1	4	2012	2	2	0	0	0	0
25	1	1	4	2012	2	1	0	0	0	0
28	3	2	4	2013	2	2	0	0	0	0
30	2	2	4	2012	1	1	0	0	0	0
27	2	2	4	2012	2	2	0	0	0	0
35	3	2	4	2012	1	2	1	0	1	0
36	3	2	4	2012	1	2	0	0	0	0
37	1	1	4	2012	1	2	0	1	0	0
27	3	2	4	2012	2	1	0	0	0	0
38	3	1	4	2012	2	2	1	0	1	0
29	3	2	4	2012	1	1	0	0	0	0
25	3	1	4	2013	1	2	0	0	1	0
23	3	1	4	2012	1	2	0	0	0	0
29	3	2	4	2012	1	1	1	0	0	0
39	3	2	4	2013	1	1	0	1	1	0
26	3	1	4	2012	1	2	1	0	0	0
28	2	1	4	2012	2	1	1	0	0	0
35	3	2	4	2012	2	1	0	0	1	0
29	3	2	4	2013	2	1	0	0	0	0
29	1	1	4	2012	2	1	0	0	0	0
31	3	2	4	2012	2	2	0	0	0	0
41	3	2	4	2013	1	2	1	0	0	0
33	2	2	4	2013	2	2	0	0	1	0
28	3	2	4	2012	2	1	0	0	0	0
26	2	1	4	2012	2	1	0	0	0	0
31	2	2	4	2012	1	1	0	0	0	0
26	1	1	4	2012	2	2	1	0	0	0
28	1	1	4	2012	1	1	0	0	0	0
36	3	2	4	2012	1	2	0	0	0	0
29	3	2	4	2013	2	1	0	0	0	0
26	2	1	4	2012	1	2	0	0	0	0
36	3	2	4	2013	1	2	1	1	0	0
30	2	1	4	2012	1	1	0	0	0	0
26	1	1	4	2012	1	1	0	0	0	0
27	2	2	4	2012	2	1	0	0	0	0
28	3	1	4	2012	2	2	0	0	0	0
34	3	2	4	2012	1	1	1	0	0	0
25	2	1	4	2012	2	1	0	0	0	0
30	2	2	4	2012	1	1	0	0	0	0
27	2	1	4	2013	1	2	0	0	0	0
35	3	2	4	2012	1	2	0	0	0	0
39	3	1	4	2012	1	1	0	0	0	0
27	1	1	4	2012	1	1	0	0	0	0
22	3	2	4	2012	2	1	0	0	0	0
44	3	2	4	2012	2	1	1	1	0	0
30	3	2	4	2013	2	2	0	0	0	0
32	2	2	4	2012	2	1	0	0	0	0
28	1	1	4	2012	1	1	0	0	0	0
23	1	1	4	2012	1	1	1	0	0	0
26	2	1	4	2012	1	1	1	0	0	0
23	3	1	4	2012	2	1	0	0	0	0
31	3	2	4	2013	1	1	1	0	0	0
29	3	2	4	2012	1	2	0	0	0	0
22	2	2	4	2012	2	2	0	0	0	0
23	1	2	4	2013	1	1	0	0	0	0
29	3	1	4	2012	1	1	1	0	0	0
31	3	2	4	2012	1	1	1	0	0	0
22	2	2	4	2012	2	1	0	0	0	0
31	3	1	4	2012	1	1	1	0	0	0
26	2	1	4	2012	1	2	0	0	0	0
31	2	2	4	2012	1	1	0	0	0	0
26	2	1	4	2012	2	2	0	0	0	0
32	2	2	4	2013	2	2	0	0	0	0
21	1	1	4	2013	2	2	0	0	0	0
31	3	1	4	2012	1	2	0	0	0	0
28	3	2	4	2012	2	1	0	0	0	0
28	1	1	4	2012	1	1	1	0	0	0
27	1	1	4	2012	1	1	1	0	0	0
34	3	2	4	2012	2	1	0	0	0	0
24	1	1	4	2012	1	1	0	0	0	0
36	3	2	4	2012	2	2	0	0	0	0
30	2	1	4	2013	1	2	1	1	0	0
38	3	2	4	2012	2	1	0	0	0	0
27	2	1	4	2012	1	1	0	0	0	0
28	1	1	4	2012	1	2	1	0	0	0
28	1	1	4	2012	1	2	0	0	0	0
31	3	2	4	2013	2	1	0	0	0	0
28	1	1	4	2012	1	2	0	0	0	0
34	3	2	4	2013	2	1	0	0	0	0
29	2	1	4	2012	1	1	1	0	0	0
29	2	1	4	2012	2	1	0	0	0	0
31	3	1	4	2013	1	1	0	0	0	0
23	1	1	4	2013	1	2	0	0	0	0
29	2	1	4	2013	1	1	0	0	0	0
27	1	1	4	2012	1	1	1	0	0	0
26	3	2	4	2012	2	2	0	0	0	0
23	3	2	4	2012	2	1	0	0	0	0
30	1	1	4	2013	1	1	0	0	0	0
30	1	1	4	2012	1	2	0	0	0	0
29	1	1	4	2012	2	1	0	0	0	0
30	3	2	4	2013	1	2	1	1	0	0
29	1	1	4	2013	1	1	1	0	0	0
31	3	2	4	2013	2	1	0	0	0	0
23	1	1	4	2012	2	1	0	0	0	0
32	2	1	4	2013	2	2	0	0	0	0
40	3	2	4	2012	2	1	0	0	0	0
33	3	2	4	2012	2	1	0	0	0	0
36	2	1	4	2012	2	2	0	1	0	0
22	3	2	4	2013	2	2	0	0	0	0
23	2	2	4	2013	2	1	0	0	0	0
34	3	1	4	2013	2	1	0	0	0	0
33	3	2	4	2012	2	1	0	0	0	0
30	2	1	4	2012	1	1	1	1	0	0
27	2	1	4	2013	1	1	0	0	0	0
23	1	1	4	2012	2	1	0	0	0	0
39	3	2	4	2012	1	1	0	0	0	0
27	1	1	4	2013	1	1	1	0	0	0
27	1	1	4	2012	1	2	0	0	0	0
28	2	1	4	2012	2	1	0	0	0	0
34	3	2	4	2013	2	2	0	0	0	0
28	2	1	4	2012	1	2	0	0	0	0
31	3	2	4	2013	2	1	0	0	0	0
31	3	2	4	2012	1	1	0	0	0	0
37	3	2	4	2013	1	1	0	0	0	0
34	3	2	4	2013	1	2	0	0	0	0
34	1	1	4	2012	1	2	0	0	0	0
27	1	1	4	2013	1	1	0	0	0	0
27	2	2	4	2012	2	1	0	0	0	0
25	2	1	4	2012	2	2	1	1	0	0
25	1	1	4	2012	1	1	0	0	0	0
28	1	1	4	2012	1	1	0	0	0	0
28	1	1	4	2013	1	1	0	1	0	0
33	3	2	4	2012	1	1	1	0	0	0
26	2	1	4	2012	1	1	0	0	0	0
30	3	2	4	2013	2	2	0	0	0	0
21	1	1	4	2013	2	1	0	0	1	0
28	1	1	4	2013	1	1	0	0	0	0
30	1	1	4	2013	1	2	0	0	0	0
37	3	2	4	2013	2	1	0	0	0	0
36	3	2	4	2012	2	2	0	0	1	0
21	2	1	4	2013	2	1	0	0	0	0
26	3	1	4	2013	2	2	0	0	0	0
23	1	1	4	2012	2	2	0	0	0	0
20	2	2	4	2012	2	1	0	0	0	0
31	2	2	4	2013	2	1	0	0	0	0
28	3	2	4	2012	2	1	0	0	0	0
28	3	1	4	2013	2	1	0	0	0	0
31	1	1	4	2012	1	1	0	0	0	0
30	3	2	1	2013	2	1	0	0	0	0
27	1	1	4	2012	1	2	1	0	0	0
23	2	2	4	2013	1	1	0	0	0	0
31	3	2	4	2013	1	2	1	0	0	0
32	3	2	4	2012	2	2	1	0	0	0
30	3	1	4	2013	1	2	0	0	0	0
38	3	1	4	2013	2	2	0	0	0	0
26	1	1	4	2013	1	1	0	0	0	0
31	3	1	4	2013	1	2	0	0	0	0
37	3	1	1	2013	1	2	1	0	0	0
32	3	2	4	2013	2	1	0	0	0	0
26	1	1	4	2013	2	2	0	0	0	0
29	3	2	4	2013	1	2	1	0	0	0
31	2	2	4	2013	1	2	1	0	0	0
28	1	1	4	2012	1	1	0	0	0	0
30	1	1	4	2012	1	1	0	0	0	0
31	1	1	4	2013	1	2	1	0	0	0
31	3	2	4	2012	2	1	0	0	1	0
25	3	2	4	2013	2	2	0	0	0	0
29	3	2	4	2012	2	1	0	0	0	0
31	3	2	4	2012	2	1	0	0	0	0
39	3	2	4	2012	2	1	0	0	0	0
34	3	2	4	2013	1	1	0	0	0	0
26	1	1	4	2012	1	1	1	0	0	0
24	1	1	4	2013	2	1	0	0	0	0
28	2	1	4	2012	2	2	0	0	0	0
37	3	2	4	2013	2	1	1	0	0	0
24	3	2	4	2013	2	1	0	0	0	0
31	1	1	4	2013	1	2	0	0	0	0
33	1	1	4	2012	1	1	0	0	0	0
28	2	1	4	2012	2	2	0	0	0	0
29	3	1	4	2012	1	1	0	0	0	0
34	3	2	4	2013	2	1	0	0	0	0
26	3	2	4	2013	2	2	0	0	0	0
25	2	1	4	2012	2	1	0	0	0	0
23	2	2	4	2013	2	1	0	0	0	0
31	3	2	4	2013	2	1	1	0	0	0
33	2	2	4	2013	2	1	0	0	0	0
25	2	1	4	2013	1	2	1	0	0	0
40	3	2	4	2013	1	2	0	0	0	0
26	3	1	4	2012	2	1	0	0	0	0
26	1	1	4	2012	1	2	0	0	0	0
31	3	1	4	2012	2	2	0	0	0	0
32	3	2	4	2013	2	1	0	0	0	0
23	1	1	4	2013	1	2	0	0	0	0
25	1	1	4	2012	2	2	0	0	0	0
28	3	2	4	2012	2	2	0	0	0	0
28	3	2	4	2013	2	1	0	0	0	0
37	3	2	4	2013	2	1	1	0	0	0
27	3	2	4	2013	2	2	0	0	0	0
34	3	2	4	2013	1	2	0	0	0	0
38	3	2	4	2013	2	2	1	0	1	0
33	3	2	4	2013	1	2	0	0	0	0
28	1	1	4	2013	2	2	0	0	0	0
29	2	1	4	2012	2	2	0	0	0	0
38	3	2	4	2013	1	2	1	0	0	0
27	2	1	4	2013	1	2	0	0	0	0
32	1	1	4	2012	1	2	0	0	0	0
28	1	1	4	2012	1	2	1	0	0	0
26	1	1	4	2012	1	1	0	0	0	0
23	1	1	4	2013	2	2	0	0	1	0
23	3	1	4	2013	2	2	0	0	0	0
29	1	1	4	2013	1	1	1	0	0	0
24	1	1	4	2012	1	2	0	0	0	0
31	2	1	4	2013	1	1	0	0	0	0
30	1	1	4	2013	1	1	1	0	0	0
24	1	1	4	2013	1	2	0	0	0	0
25	2	1	4	2012	1	2	0	0	0	0
26	3	2	4	2012	1	1	0	1	0	0
35	3	2	4	2013	1	1	1	0	0	0
36	3	2	4	2013	2	1	0	0	0	0
22	3	2	4	2013	2	1	0	0	0	0
24	2	1	4	2013	1	1	0	1	0	0
32	3	2	4	2013	2	2	0	0	0	0
34	3	2	4	2013	1	2	0	0	0	0
22	3	1	4	2012	2	1	0	0	0	0
32	1	1	4	2013	2	1	0	0	0	0
26	3	1	4	2013	2	1	0	0	0	0
25	1	1	4	2012	1	2	0	0	0	0
31	1	1	4	2013	1	2	0	0	0	0
26	2	1	4	2012	2	2	0	0	0	0
29	2	1	4	2012	1	1	0	0	0	0
28	1	1	4	2012	1	1	0	0	0	0
31	2	2	4	2012	2	2	0	0	0	0
38	3	2	1	2013	1	2	0	0	1	0
22	2	2	4	2012	2	1	1	1	0	0
25	1	1	4	2013	1	2	0	0	0	0
36	3	2	4	2013	2	2	1	0	0	0
30	1	1	4	2013	2	1	0	0	0	0
26	3	2	4	2013	2	1	0	0	0	0
22	1	1	4	2013	2	1	0	0	0	0
26	1	1	4	2013	2	2	0	0	0	0
31	2	2	4	2013	2	2	0	0	0	0
34	2	2	4	2013	2	1	1	1	1	0
23	2	1	4	2012	2	2	1	0	0	0
34	3	2	4	2013	1	2	1	0	0	0
39	3	2	4	2013	1	2	0	0	0	0
26	3	2	4	2013	1	2	0	0	0	0
33	3	2	4	2013	1	1	1	0	0	0
29	2	1	4	2013	2	2	0	0	0	0
26	1	1	4	2013	1	1	0	0	0	0
26	2	1	4	2013	2	2	0	0	0	0
30	2	1	4	2013	1	1	0	0	0	0
30	1	1	4	2013	2	2	1	0	0	0
28	1	1	4	2013	1	2	0	0	0	0
30	3	2	4	2012	2	2	0	0	0	0
28	1	1	4	2012	1	1	0	0	0	0
26	2	1	4	2013	1	1	0	0	0	0
32	2	1	4	2013	2	1	0	0	0	0
38	1	1	4	2013	1	2	0	0	0	0
24	2	1	4	2013	2	1	0	0	0	0
24	3	2	4	2013	2	1	1	0	0	0
29	2	1	4	2013	1	2	0	0	0	0
30	3	2	4	2013	1	1	1	0	0	0
29	1	1	4	2013	1	1	0	0	0	0
37	3	2	4	2013	2	1	1	0	0	0
42	3	2	4	2013	2	1	0	0	1	0
35	1	1	4	2012	2	1	0	0	0	0
24	3	2	4	2013	2	1	0	0	0	0
28	3	2	4	2012	2	1	0	0	0	0
34	3	1	4	2013	1	1	0	0	0	0
26	1	1	4	2013	1	2	0	0	0	0
29	1	1	4	2013	1	1	0	0	0	0
25	1	1	4	2013	1	2	0	0	0	0
33	3	1	4	2013	2	2	0	0	0	0
29	2	2	4	2013	2	1	0	0	0	0
26	1	1	4	2013	1	2	0	0	0	0
28	1	1	4	2013	1	2	0	0	0	0
43	3	2	4	2012	2	2	1	0	0	0
29	1	1	4	2012	2	1	0	0	0	0
24	1	1	4	2013	2	1	0	0	0	0
35	2	2	4	2013	1	1	0	0	0	0
27	3	1	4	2013	2	1	0	0	0	0
33	3	2	1	2013	1	1	1	1	1	0
27	2	2	4	2013	2	2	0	0	0	0
35	3	1	4	2013	2	2	1	0	1	0
27	2	1	4	2013	1	1	0	0	0	0
30	3	2	4	2013	2	1	0	0	0	0
34	2	1	4	2013	2	2	1	0	0	0
29	3	2	4	2013	2	2	0	0	0	0
28	2	2	4	2013	1	2	0	0	0	0
31	3	1	4	2013	1	1	0	0	0	0
25	1	1	4	2013	2	1	0	0	0	0
33	3	1	4	2013	1	2	0	0	0	0
32	1	1	4	2013	1	1	0	0	0	0
29	3	2	4	2013	2	1	0	0	0	0
30	2	1	4	2013	2	1	0	0	0	0
29	3	2	4	2013	2	1	0	0	0	0
34	3	1	4	2013	2	1	0	0	0	0
21	2	2	4	2013	1	1	0	0	0	0
29	2	1	4	2013	2	2	0	0	0	0
33	3	2	4	2013	2	1	0	0	0	0
24	3	2	4	2013	2	1	0	0	0	0
26	3	1	4	2013	2	2	0	0	1	0
32	1	1	4	2013	1	1	0	0	0	0
24	1	1	4	2013	1	2	1	0	0	0
27	2	2	4	2013	2	2	0	0	0	0
36	3	2	4	2013	2	1	0	0	0	0
23	1	1	4	2013	2	2	0	0	0	0
30	3	1	4	2013	1	2	0	0	0	0
28	3	2	4	2013	2	1	0	0	0	0
34	3	2	4	2013	2	1	0	1	1	0
30	3	2	4	2013	2	1	0	0	0	0
24	2	2	4	2013	2	1	0	0	0	0
31	1	1	4	2013	1	2	0	0	0	0
29	3	2	4	2013	2	1	0	0	0	0
25	2	2	4	2013	2	2	0	0	0	0
31	2	1	4	2013	2	1	0	0	0	0
29	1	1	4	2013	1	1	0	0	0	0
45	3	2	4	2013	2	2	0	0	0	0
25	1	1	4	2013	1	2	0	0	0	0
36	3	2	4	2013	2	1	0	0	0	0
26	2	1	4	2013	1	1	0	0	0	0
21	1	1	4	2013	2	1	0	0	0	0
30	3	2	4	2013	1	2	0	0	0	0
26	1	1	4	2013	1	1	0	0	0	0
25	1	1	4	2013	1	1	0	0	0	0
40	3	2	4	2013	1	1	0	0	0	0
29	3	1	4	2013	1	2	0	0	0	0
27	3	2	4	2013	2	1	1	0	0	0
25	1	1	4	2012	2	2	0	0	0	0
24	1	1	4	2013	1	1	0	0	0	0
26	3	2	4	2013	2	2	0	0	0	0
29	1	1	4	2013	1	1	0	0	1	0
29	2	1	4	2013	1	2	0	0	0	0
30	3	2	4	2013	2	1	0	0	0	0
26	1	1	4	2013	1	2	0	0	0	0
29	1	1	4	2013	1	1	0	0	0	0
28	1	1	4	2013	1	1	0	0	0	0
34	3	2	4	2013	1	1	0	0	0	0
30	1	1	4	2013	1	1	0	1	0	0
29	2	1	4	2013	2	2	0	0	1	0
23	1	1	4	2012	2	1	0	0	0	0
29	1	1	4	2013	1	2	0	0	1	0
26	2	2	4	2013	1	2	0	0	0	0
35	3	1	4	2013	1	1	0	0	0	0
25	2	2	4	2013	2	1	0	0	0	0
26	2	1	4	2013	1	1	0	0	0	0
29	1	1	4	2013	2	1	1	0	0	0
30	3	2	4	2013	1	1	0	0	0	0
25	1	1	4	2013	2	2	0	0	0	0
34	3	2	4	2013	1	2	0	0	0	0
26	2	1	4	2013	1	1	0	0	0	0
24	3	1	4	2013	1	1	0	0	0	0
28	3	2	4	2013	2	1	0	0	0	0
32	1	1	4	2013	1	1	0	0	0	0
26	2	1	4	2013	2	2	0	0	0	0
27	3	1	4	2013	2	2	0	0	0	0
28	1	1	4	2013	1	2	0	0	0	0
30	1	1	4	2013	2	1	0	0	0	0
25	3	2	4	2013	2	1	0	0	0	0
35	3	2	4	2013	1	2	1	0	0	0
22	3	2	4	2013	2	1	0	0	0	0
21	1	1	4	2013	1	1	0	0	0	0
33	2	1	4	2013	1	2	0	0	0	0
33	2	1	4	2013	1	1	0	0	0	0
34	1	1	4	2013	2	1	0	0	0	0
31	3	1	4	2013	1	2	0	0	0	0
33	3	2	4	2013	2	2	0	0	0	0
20	1	1	4	2013	2	1	0	0	0	0
23	1	1	4	2013	2	1	0	0	0	0
34	3	2	4	2013	2	1	0	0	1	0
28	3	2	4	2013	2	1	0	0	0	0
24	2	1	1	2013	2	1	0	0	0	0
26	2	1	4	2013	2	2	0	1	0	0
25	2	1	4	2013	1	2	0	0	0	0
33	1	1	4	2013	1	1	1	0	1	0
35	1	1	4	2013	1	1	0	0	0	0
23	1	1	4	2013	1	2	0	0	0	0
29	3	2	4	2013	2	2	0	0	0	0
24	1	1	4	2013	1	2	0	0	0	0
28	1	1	4	2013	1	1	0	0	0	0
27	1	1	4	2013	1	1	0	0	0	0
24	3	2	1	2013	1	1	0	0	0	0
26	2	1	4	2012	2	1	0	0	0	0
27	1	1	4	2013	1	2	0	0	0	0
39	2	2	4	2013	2	1	0	0	1	0
34	3	2	4	2013	1	2	0	0	0	0
29	3	2	4	2013	2	1	0	0	0	0
27	1	1	4	2013	1	2	1	0	0	0
28	2	2	4	2013	2	1	0	0	1	0
30	3	2	4	2013	2	1	0	0	0	0
30	1	1	4	2013	1	2	0	1	0	0
35	3	1	4	2013	2	2	0	0	0	0
31	3	1	4	2013	1	1	0	0	0	0
31	1	1	4	2013	2	2	0	0	0	0
32	3	2	4	2013	2	2	0	0	0	0
26	2	2	4	2013	1	2	0	0	0	0
30	1	1	4	2013	1	2	0	0	0	0
25	3	1	4	2013	2	1	0	0	0	0
27	3	2	4	2013	1	1	0	0	0	0
25	1	1	4	2013	1	2	0	0	0	0
42	3	2	4	2013	1	1	0	0	0	0
26	3	2	4	2013	2	1	0	0	0	0
29	2	1	4	2013	1	2	0	0	0	0
26	3	2	4	2013	2	1	1	0	0	0
38	3	2	4	2013	2	2	1	0	0	0
25	2	1	4	2013	2	2	0	0	0	0
33	3	1	4	2013	1	1	0	0	0	0
27	2	2	4	2013	2	2	0	0	0	0
42	3	2	4	2013	1	1	1	0	0	0
25	1	1	4	2013	2	1	0	0	0	0
30	2	1	4	2013	1	2	0	0	0	0
23	1	1	4	2013	2	2	0	0	1	0
25	1	1	4	2013	1	1	0	0	0	0
29	3	2	4	2013	2	2	1	0	0	0
22	1	1	4	2012	2	2	0	0	0	0
31	1	1	4	2013	1	1	1	0	0	0
26	1	1	4	2013	2	1	0	0	0	0
20	1	1	4	2013	2	2	0	0	0	0
27	1	1	4	2013	1	1	0	0	0	0
27	1	1	4	2013	1	1	1	0	0	0
22	3	2	4	2013	2	2	0	0	0	0
27	1	1	4	2013	1	1	0	0	0	0
24	1	1	4	2013	2	1	0	0	0	0
24	2	2	4	2013	2	1	0	0	0	0
26	1	1	4	2013	1	1	0	0	0	0
22	2	1	4	2013	2	2	0	0	0	0
31	2	1	4	2013	1	1	0	0	1	0
27	1	1	4	2013	2	1	0	0	0	0
34	2	1	4	2013	1	1	1	0	0	0
31	2	1	4	2013	2	1	1	0	0	0
32	3	2	4	2013	2	2	1	0	0	0
28	1	1	4	2013	1	1	0	0	0	0
35	3	2	4	2013	1	1	1	0	0	0
31	1	1	4	2013	1	1	0	0	0	0
26	2	1	4	2013	2	2	0	0	0	0
36	3	1	4	2013	1	1	0	0	0	0
33	3	2	4	2013	1	1	0	0	0	0
27	1	1	4	2013	1	2	0	0	0	0
24	1	1	4	2013	1	2	0	0	0	0
30	3	1	4	2013	1	2	0	0	0	0
30	1	2	4	2013	1	2	0	0	0	0
33	2	2	4	2013	2	2	1	0	1	0
26	1	1	4	2013	1	2	0	0	0	0
29	3	2	4	2013	2	1	0	0	0	0
29	1	1	4	2013	1	2	0	0	0	0
20	2	1	4	2013	2	2	0	0	0	0
29	3	2	4	2013	2	1	0	0	0	0
26	1	1	4	2013	1	1	0	0	0	0
27	2	1	4	2013	1	1	0	0	0	0
30	3	2	4	2013	2	1	0	0	0	0
41	3	2	4	2013	2	2	0	0	0	0
23	1	1	4	2013	2	2	0	0	0	0
37	3	2	4	2013	1	1	1	0	0	0
32	1	1	4	2013	1	1	1	0	0	0
29	1	1	4	2013	1	1	0	0	0	0
29	1	1	1	2013	1	1	0	0	0	0
33	3	2	4	2013	1	1	0	0	0	0
26	2	2	4	2013	1	2	0	0	0	0
35	3	2	4	2013	2	1	0	0	0	0
24	1	1	4	2013	1	1	0	0	0	0
24	2	2	4	2013	2	2	0	0	0	0
32	3	2	4	2013	2	2	0	0	0	0
32	3	2	1	2013	2	1	0	0	0	0
32	3	2	4	2013	2	2	0	0	0	0
20	1	1	4	2013	2	1	0	0	0	0
25	1	1	1	2013	2	2	0	0	1	0
35	2	1	4	2013	1	2	0	0	0	0
32	3	2	4	2013	1	1	1	0	0	0
33	3	2	4	2013	2	1	0	0	0	0
27	1	1	4	2013	2	2	1	1	0	0
23	3	2	4	2013	2	1	0	0	0	0
34	3	2	1	2013	1	2	0	0	0	0
25	1	1	4	2013	1	1	0	0	0	0
35	3	2	4	2013	2	1	1	0	0	0
26	1	1	4	2013	2	1	0	0	0	0
25	1	1	4	2013	1	1	0	0	0	0
27	3	2	4	2013	2	1	0	0	0	0
25	1	1	4	2013	2	2	0	0	0	0
29	3	2	4	2013	1	2	0	0	0	0
31	1	1	4	2013	1	1	0	0	0	0
30	3	2	4	2013	1	1	0	0	0	0
34	3	2	4	2013	2	1	0	0	0	0
34	1	1	4	2013	1	2	0	0	0	0
28	2	1	4	2013	2	2	0	0	0	0
26	1	1	4	2013	2	1	0	0	0	0
31	3	2	4	2013	1	2	0	0	0	0
30	1	1	4	2013	1	2	0	0	0	0
33	3	2	4	2013	1	2	0	0	0	0
33	1	1	4	2013	1	2	1	0	0	0
37	3	2	4	2013	2	1	0	0	0	0
24	3	1	4	2013	2	1	0	0	0	0
25	2	1	4	2013	2	1	0	0	0	0
39	3	2	4	2013	2	2	0	1	1	0
32	3	2	4	2013	2	1	0	0	0	0
25	1	1	4	2013	1	1	1	0	0	0
26	1	1	4	2013	1	2	0	0	0	0
30	3	2	4	2013	1	2	0	0	0	0
30	3	2	4	2013	2	2	0	0	0	0
26	1	1	4	2013	1	1	0	0	0	0
23	1	1	4	2013	2	1	0	0	0	0
39	3	2	4	2013	1	1	0	0	0	0
37	3	2	4	2013	2	2	0	0	0	0
25	1	1	1	2013	1	1	0	0	1	0
32	2	1	4	2013	2	2	0	0	0	0
27	2	1	4	2013	1	1	0	0	0	0
22	1	1	4	2013	1	2	0	0	0	0
32	3	2	4	2013	2	1	0	0	0	0
26	1	1	1	2013	1	1	1	0	0	0
37	2	1	4	2013	1	1	1	0	0	0
39	3	1	4	2013	1	1	0	1	0	0
28	1	1	4	2013	1	2	0	0	0	0
33	2	1	4	2013	1	1	0	1	0	0
26	3	2	4	2013	2	2	0	0	0	0
24	1	1	4	2013	2	1	1	0	0	0
28	2	2	1	2013	2	2	0	0	0	0
26	1	1	4	2013	1	2	0	0	0	0
27	3	1	4	2013	1	1	0	0	0	0
32	2	1	4	2013	1	2	0	0	0	0
29	2	2	4	2013	1	2	0	0	0	0
24	3	1	4	2013	2	1	0	0	0	0
21	2	1	4	2013	1	2	1	1	0	0
33	3	2	4	2013	1	2	0	0	0	0
22	1	1	4	2013	2	2	0	0	1	0
35	3	2	4	2013	1	1	1	0	0	0
40	2	2	4	2013	2	1	1	0	0	0
25	1	1	4	2013	1	1	1	0	0	0
28	1	1	4	2013	1	1	0	0	0	0
30	1	1	4	2013	1	2	0	1	0	0
26	1	1	4	2013	1	2	1	0	0	0
23	3	2	4	2013	2	1	0	0	0	0
36	3	2	4	2013	1	2	1	0	0	0
20	1	1	4	2013	2	1	0	0	1	0
26	3	2	1	2013	2	1	0	0	0	0
29	3	2	4	2013	2	1	0	0	0	0
31	3	2	4	2013	2	1	0	0	0	0
34	2	1	4	2013	2	2	0	0	0	0
28	3	2	4	2013	1	1	1	0	0	0
27	2	2	4	2013	1	2	0	1	0	0
34	3	2	4	2013	1	2	0	0	0	0
26	1	1	4	2013	1	1	0	0	0	0
37	2	2	4	2013	1	1	1	0	0	0
26	3	2	4	2013	2	2	0	0	0	0
28	2	2	1	2013	2	1	0	0	0	0
31	1	1	4	2013	1	2	0	0	0	0
27	1	1	4	2013	1	2	0	0	0	0
30	1	1	4	2013	1	2	0	0	0	0
34	2	2	4	2013	2	1	1	0	0	0
20	3	1	4	2013	1	2	0	0	0	0
20	1	1	4	2013	1	1	0	0	0	0
32	3	2	4	2013	1	2	1	0	0	0
28	2	1	4	2013	1	2	0	0	0	0
26	1	1	4	2013	1	2	0	0	0	0
25	1	1	4	2013	1	1	1	0	0	0
25	1	1	1	2013	1	2	0	0	0	0
23	1	1	4	2013	2	1	0	0	0	0
30	3	2	4	2013	2	1	0	0	0	0
28	1	1	4	2013	2	2	0	0	0	0
27	3	1	4	2013	1	2	0	0	0	0
35	3	2	4	2013	1	2	0	0	0	0
23	3	1	4	2013	1	2	0	0	0	0
29	3	2	4	2013	2	1	0	0	0	0
22	2	2	4	2013	2	1	0	0	0	0
23	1	1	4	2013	2	2	0	0	0	0
27	2	2	4	2013	2	1	0	0	0	0
29	1	1	4	2013	1	2	0	0	0	0
25	1	1	4	2013	1	1	0	0	0	0
26	2	2	1	2013	2	2	0	0	0	0
29	1	1	1	2013	2	1	0	0	0	0
35	3	2	4	2013	1	2	1	0	0	0
30	3	2	4	2013	2	1	0	0	0	0
26	2	2	4	2013	2	1	0	0	0	0
27	1	1	4	2013	2	1	0	0	0	0
29	1	1	4	2013	1	1	0	0	0	0
26	2	2	4	2013	2	1	0	0	0	0
38	3	2	4	2013	2	2	0	0	0	0
32	3	2	4	2013	1	2	0	0	0	0
35	3	2	4	2013	1	2	1	0	0	0
30	3	2	4	2013	2	1	0	0	0	0
23	1	1	4	2013	1	1	1	0	0	0
29	2	1	4	2013	2	2	0	0	0	0
36	2	2	4	2013	1	2	0	0	0	0
30	2	2	4	2013	1	1	0	0	0	0
33	1	1	4	2013	2	2	1	0	0	0
30	1	1	4	2013	1	2	0	0	0	0
27	3	2	4	2013	2	1	0	0	0	0
23	2	2	4	2013	2	2	0	0	0	0
35	3	2	1	2013	1	1	0	0	0	0
27	2	1	4	2013	2	1	0	0	0	0
23	3	2	4	2013	1	1	0	0	0	0
25	2	2	4	2013	2	1	0	0	0	0
34	3	1	4	2013	2	2	1	1	0	0
26	1	1	4	2013	1	1	1	0	0	0
24	3	1	4	2013	2	2	0	0	1	0
29	1	1	1	2013	1	1	0	0	0	0
36	2	2	4	2013	1	2	1	0	0	0
25	2	1	4	2013	1	1	0	0	0	0
31	3	1	1	2013	1	2	0	0	0	0
28	1	1	4	2013	2	2	0	0	0	0
27	1	1	4	2013	1	1	0	0	0	0
31	1	1	4	2013	2	2	0	0	0	0
26	2	2	4	2013	2	2	0	0	0	0
29	1	1	4	2013	1	2	0	0	0	0
25	1	1	1	2013	1	2	0	0	0	0
22	3	1	4	2013	2	1	0	0	1	0
27	1	1	4	2013	1	1	0	0	0	0
30	2	2	4	2013	2	1	0	0	0	0
35	3	2	4	2013	1	1	0	0	0	0
33	2	1	4	2013	2	2	0	0	0	0
23	2	1	4	2013	2	1	0	0	0	0
25	1	1	4	2013	1	2	0	0	0	0
26	3	2	4	2013	2	2	0	0	0	0
39	2	2	1	2013	1	2	1	1	1	0
37	2	2	1	2013	1	2	0	0	1	0
31	2	2	4	2013	1	2	0	0	0	0
29	1	1	4	2013	1	1	1	0	0	0
27	1	1	4	2013	1	2	0	0	0	0
23	3	2	4	2013	1	1	0	1	0	0
29	3	1	4	2013	2	1	0	0	0	0
29	1	1	4	2013	2	2	0	0	0	0
21	1	1	4	2013	2	2	0	0	0	0
26	2	2	4	2013	2	1	0	0	0	0
29	2	2	4	2013	1	2	0	0	0	0
28	2	1	4	2013	2	1	0	0	0	0
37	3	2	4	2013	1	2	1	0	0	0
34	3	2	4	2013	2	1	0	0	0	0
25	1	1	4	2013	1	2	0	0	0	0
26	3	2	4	2013	2	1	0	0	0	0
35	3	2	4	2013	2	2	0	0	0	0
31	3	2	4	2013	1	1	0	0	0	0
29	3	2	1	2013	2	2	0	0	0	0
32	2	2	4	2013	1	2	0	0	0	0
39	3	2	4	2013	2	1	0	0	0	0
27	1	1	4	2013	1	2	0	0	0	0
29	1	1	4	2013	1	2	0	0	0	0
[truncated: 90,333 more rows]
