# Supplementary material for: Associations between meteorological factors and pregnancy complications during different pregnancy trimesters: a multicenter retrospective study in eastern China
Source: PeerJ. 2025 Jun 27;13:e19621. doi: 10.7717/peerj.19621 (PMC12208105; doi:10.7717/peerj.19621)
Supplement: Supplemental Information 22 [file peerj-13-19621-s022.csv]

date	Tmean(℃)	RH(%)	Surface pressure(hPa)	Wind speed(m/s)	Precipitation(mm)	Sunshine duration(h)	Tmax(℃)	Tmin(℃)	DTR(℃)
2012/1/1	6.61	67.93	1027.35	5.49	0	2.18	8	-1	9
2012/1/2	5.8	71.99	1025.08	2.69	0.09	3.15	10	1	9
2012/1/3	4.59	55.85	1028.01	7.72	0.19	1.46	7	0	7
2012/1/4	1.99	40.53	1031.5	6.24	5.8	3.25	4	-1	5
2012/1/5	3.59	59.9	1028.11	2.63	23.46	1.9	3	0	3
2012/1/6	5.48	76.72	1030.36	4.6	0.52	1.21	3	-1	4
2012/1/7	7.44	75.59	1031.13	3.98	0	2.85	10	1	9
2012/1/8	7.81	83.68	1028.62	3.66	0.03	1.22	9	5	4
2012/1/9	7.27	81.81	1027.99	3.89	0.23	1.51	8	5	3
2012/1/10	6.97	78.49	1027.99	3.97	0	1.16	8	5	3
2012/1/11	5.53	72.65	1031.54	4.83	3.86	2.52	8	2	6
2012/1/12	6.07	74.05	1026.12	2.61	2.31	3.17	9	3	6
2012/1/13	8.22	82.06	1023.11	2.8	0.65	1.1	9	6	3
2012/1/14	8.14	91.05	1018.47	4.13	29.21	1.42	8	6	2
2012/1/15	6.18	94.44	1016.34	5.17	19.14	1.23	7	6	1
2012/1/16	5.71	84.44	1017.65	4.27	7.92	1.55	8	2	6
2012/1/17	7.06	80.41	1018.86	2.4	0.45	3.1	11	3	8
2012/1/18	9.62	89.21	1016.77	4.14	5.93	1.49	9	7	2
2012/1/19	7.44	82.97	1020.28	5.24	0	1.45	8	5	3
2012/1/20	6.84	77.95	1020.66	4.99	5.23	2.15	8	5	3
2012/1/21	5.86	85.85	1022.39	7.38	7.41	1.48	6	1	5
2012/1/22	2.05	77.12	1027.59	6.9	0	1.35	2	-1	3
2012/1/23	1.62	66.14	1027.01	3.81	0	2.81	4	-3	7
2012/1/24	2.19	65.33	1025.52	5.23	0.26	2.04	3	-2	5
2012/1/25	1.61	51.64	1026.43	3.58	0	3.69	5	-4	9
2012/1/26	5.38	74.66	1022.58	3.4	0	3.64	10	-2	12
2012/1/27	7.65	91.75	1019.64	3.31	0	1.39	8	5	3
2012/1/28	7.93	89.67	1020.85	5.12	0	1.36	7	6	1
2012/1/29	7.26	87.44	1024.14	5.72	0	1.28	7	5	2
2012/1/30	6.24	77.08	1026.23	4.07	0	1.5	8	2	6
2012/1/31	6.39	75.43	1022.52	1.51	0	3.29	12	0	12
2012/2/1	5.5	78.4	1027.47	6.24	0.14	3.54	11	1	10
2012/2/2	1.28	65.85	1031.76	5.73	0.98	3.31	4	-3	7
2012/2/3	1.88	71.74	1026.54	2.41	0.01	3.96	6	-3	9
2012/2/4	7.06	82.71	1021.88	3.25	0.36	3.48	10	-1	11
2012/2/5	8.84	86.59	1016.74	3.38	4.6	2.46	12	7	5
2012/2/6	7.72	88.88	1014.78	7.61	18.95	1.77	16	3	13
2012/2/7	1.44	57.3	1026.46	7.75	3.69	1.54	2	-2	4
2012/2/8	0.79	34.82	1028.48	3.92	1.17	4.1	5	-4	9
2012/2/9	3.68	62.24	1025.05	2.17	1.29	2.75	5	-2	7
2012/2/10	2.51	90.02	1026.53	4.78	0	1.38	3	1	2
2012/2/11	4.83	84.28	1026.99	3.68	0	1.63	4	2	2
2012/2/12	8.3	88	1021.29	3.99	0	1.72	10	4	6
2012/2/13	8.64	82.11	1019.98	2.98	0.09	3.73	13	6	7
2012/2/14	7.52	87.79	1019.23	5.05	0.6	2.77	8	6	2
2012/2/15	5.81	82.73	1021.7	6.48	0.1	2.23	6	3	3
2012/2/16	4.98	71.62	1025.05	4.85	0	1.53	5	4	1
2012/2/17	4.48	60.49	1028.32	4.79	0	3.89	7	-2	9
2012/2/18	2.58	55.55	1029.97	4.58	0	4.42	6	-2	8
2012/2/19	3.28	57.03	1027.37	2.94	0.06	4.51	8	-2	10
2012/2/20	8.51	78.05	1020.29	4.58	1.38	3.64	12	1	11
2012/2/21	10.49	85.55	1015.09	1.87	4.78	1.81	12	9	3
2012/2/22	12.34	92.08	1009.53	2.79	13.06	2.77	16	10	6
2012/2/23	6.72	92.87	1016.13	5.71	23.66	1.71	11	5	6
2012/2/24	5.64	87.85	1016.88	4.92	8.06	1.85	7	5	2
2012/2/25	4.19	73.31	1022.24	7.31	1.13	1.53	5	0	5
2012/2/26	3.33	72.62	1024.87	5.88	0.68	2.28	5	1	4
2012/2/27	4.32	79.01	1022.48	4.08	27.9	2.31	6	3	3
2012/2/28	4.12	87.69	1019.41	3.99	5	2.11	5	3	2
2012/2/29	8.05	90.23	1017.23	2.5	10.78	2.5	9	5	4
2012/3/1	9.25	82.43	1015.47	2.74	9.5	2.34	10	7	3
2012/3/2	6.64	86.15	1019.71	4.55	28.24	2.01	8	5	3
2012/3/3	6.48	90.74	1018.89	1.45	30.11	2.02	6	5	1
2012/3/4	8.67	89.37	1013.04	2.44	30.33	2.24	8	6	2
2012/3/5	6.3	91.72	1012.41	2.92	30.62	2.32	8	6	2
2012/3/6	7.28	80.54	1016.46	3.03	32.42	3.31	10	5	5
2012/3/7	6.22	86.75	1017.15	4.35	0.98	2.1	6	5	1
2012/3/8	6.09	87.32	1019.79	5.44	0	2.12	7	5	2
2012/3/9	5.05	72.73	1022.51	5.5	0	2.28	8	2	6
2012/3/10	4.74	67.68	1023.53	3.01	0	5.09	9	1	8
2012/3/11	5.26	73.25	1027.95	5.06	0	4.75	12	0	12
2012/3/12	4.01	69.77	1027.64	2.98	0	5.29	8	2	6
2012/3/13	7.33	77.91	1023.97	2.77	0.13	5.33	15	2	13
2012/3/14	11.1	76.37	1022.31	3.57	1.57	5.11	19	7	12
2012/3/15	10.98	96.47	1016.82	5.81	4.61	1.97	14	10	4
2012/3/16	14.64	89.72	1011.16	1.99	0	5.17	22	13	9
2012/3/17	13.21	93.34	1011.08	2.63	19.83	4.4	17	12	5
2012/3/18	9.69	87.95	1018.93	4.54	13.33	2.42	14	7	7
2012/3/19	7.83	83.74	1019.29	3.59	4.45	2.29	10	7	3
2012/3/20	5.81	80.99	1022.54	4.22	0.91	2.31	7	4	3
2012/3/21	9.44	76.42	1018.8	4.16	0.09	5.6	12	8	4
2012/3/22	13.92	85.43	1012.41	4.82	0.17	5.39	26	8	18
2012/3/23	8.57	74.88	1018.66	7.83	0.4	2.83	12	7	5
2012/3/24	9.9	50.94	1021.01	3.08	0	5.55	17	4	13
2012/3/25	11.78	57.12	1021.99	2.53	0	5.72	20	5	15
2012/3/26	12.5	68.15	1022.72	3.29	0	5.67	21	7	14
2012/3/27	15.94	56.45	1021.45	3.3	0.27	5.8	26	10	16
2012/3/28	16.49	65.38	1020.92	3.36	4.06	5.79	28	15	13
2012/3/29	17.07	81.09	1016.87	4.81	12.04	2.95	23	18	5
2012/3/30	14.18	90.2	1017.24	4.22	3.25	2.32	19	9	10
2012/3/31	12.13	62.89	1022	2.57	0	5.91	19	8	11
2012/4/1	13.83	66.47	1017.28	5.5	0	5.67	22	12	10
2012/4/2	18.06	73.42	1010.26	5.85	0	3.68	27	12	15
2012/4/3	10.35	70.69	1020.61	4.66	1.26	5.56	17	7	10
2012/4/4	13.45	75.41	1014.94	3.34	8.85	3.01	17	10	7
2012/4/5	15.05	63.03	1016.14	2.65	0.29	5.9	24	9	15
2012/4/6	14.92	56.11	1018.64	3.13	2.04	5.87	23	10	13
2012/4/7	15.3	70.96	1019.72	4.49	1.7	5.5	23	15	8
2012/4/8	16.22	83.8	1018.62	4.22	13.38	2.11	20	14	6
2012/4/9	15.43	94.6	1015.32	4.25	12.55	2.52	19	16	3
2012/4/10	20.75	87.6	1007.81	3.12	14.3	4.79	27	19	8
2012/4/11	14.85	86.26	1012.03	4.1	7.56	4.16	25	12	13
2012/4/12	15.15	87.91	1008.41	3.65	26.95	3.56	19	14	5
2012/4/13	12.5	93.28	1011.86	2.78	4.24	2.72	16	13	3
2012/4/14	14.11	84.36	1012.56	2.49	6.92	4.82	20	13	7
2012/4/15	13.61	88.64	1010.6	1.78	7.19	3.5	20	10	10
2012/4/16	14.06	78.98	1013.12	2.1	0.08	6.02	23	11	12
2012/4/17	14.56	74.65	1013.05	3.11	2.17	5.31	22	13	9
2012/4/18	15.15	91.89	1009.9	2.57	1.9	4.17	20	15	5
2012/4/19	17.63	85	1010.38	2.46	1.69	4.75	24	16	8
2012/4/20	16.12	89.93	1007.96	2.72	25.36	3.34	20	16	4
2012/4/21	15.42	86.76	1007.1	4.58	0.02	4.56	21	11	10
2012/4/22	18.68	79.17	1009.32	3.63	2.4	6.08	27	17	10
2012/4/23	20.52	83.99	1006.6	5.76	17.04	5.81	29	20	9
2012/4/24	21.27	92.28	1000.19	5.59	9.22	4.14	27	21	6
2012/4/25	17.74	82.27	1007.69	6.1	0	5.13	24	16	8
2012/4/26	16.8	64.19	1011.84	3.21	1.2	6.45	24	13	11
2012/4/27	18.11	72.07	1008.9	4.47	10.08	5.87	26	14	12
2012/4/28	21.33	87.74	1007.43	4.88	11.79	5.78	29	21	8
2012/4/29	21.83	89.43	1003.16	1.82	11.05	3.31	27	20	7
2012/4/30	18.65	90.77	1004.34	2.65	19.55	3.66	21	17	4
2012/5/1	18.7	89.43	1004.21	4.21	7.86	4.01	26	18	8
2012/5/2	18.31	85.29	1007.15	3.22	0	5.44	23	15	8
2012/5/3	19.64	76.76	1007.44	1.38	2.44	4.19	26	18	8
2012/5/4	16.82	74.07	1008.77	0.79	0	2.96	27	13	14
2012/5/5	20.78	62.8	1008.78	2.07	0	6.51	30	16	14
2012/5/6	22.96	61.06	1008.18	2.4	1.9	6.37	32	16	16
2012/5/7	23.16	66.2	1005.23	3.94	14.83	5.69	33	20	13
2012/5/8	19.64	95.96	1003.97	3.84	12.36	1.84	25	18	7
2012/5/9	17.18	92.08	1012.08	2.3	11.87	3.5	22	17	5
2012/5/10	17.38	87.39	1012.26	2.19	0.1	6.43	25	16	9
2012/5/11	18.53	88.18	1010.15	3.9	4.27	6.45	27	19	8
2012/5/12	21.05	88.17	1006.25	5	25.1	4.03	25	19	6
2012/5/13	18.87	97.25	1003.68	3.74	22.69	2.4	22	19	3
2012/5/14	19.55	91.44	1006.99	3.14	12.45	4.19	26	17	9
2012/5/15	18.85	85.11	1008.93	1.72	2.33	4.51	24	18	6
2012/5/16	20.65	82.54	1005.57	2.65	0	3.52	30	18	12
2012/5/17	20.86	66.01	1008.82	2.97	0	6.67	30	15	15
2012/5/18	21.57	63.14	1010.35	4.09	3.87	6.07	30	21	9
2012/5/19	18.17	91.73	1009.41	4.15	18.3	1.56	23	15	8
2012/5/20	17.64	92.57	1011.2	4.18	0.01	2.35	19	17	2
2012/5/21	18.29	83.86	1012.75	3.42	0.3	6.32	24	15	9
2012/5/22	18.89	89.52	1011.22	2.53	1.77	5.54	25	18	7
2012/5/23	20.28	92.78	1008.97	2.56	1.69	3.62	25	20	5
2012/5/24	19.64	95.18	1007.61	2.87	3.94	1.68	22	19	3
2012/5/25	18.62	94.63	1009.71	2.38	8.5	2.28	20	18	2
2012/5/26	16.21	94.23	1010.32	0.88	4.46	1.89	21	15	6
2012/5/27	19.32	79.84	1011.54	2.23	0.9	6.62	27	16	11
2012/5/28	20.16	83.42	1014.13	2.99	2.76	6.42	28	18	10
2012/5/29	21.82	89.13	1011.63	5.07	17.84	5.56	27	21	6
2012/5/30	19.33	94.64	1010.02	5.62	8.77	2.35	22	18	4
2012/5/31	19.14	91.17	1013.72	3.35	6.56	2.48	22	17	5
2012/6/1	19.94	91.1	1011.4	3.59	5.14	2.35	23	18	5
2012/6/2	19.02	93.1	1009.71	2.6	0.08	2.02	23	17	6
2012/6/3	20.65	87.81	1007.92	3.16	0.53	5.76	25	19	6
2012/6/4	21.81	93.34	1005.23	2.73	0.03	3.52	26	22	4
2012/6/5	20.92	91.36	1004.89	2.92	0	3.52	27	19	8
2012/6/6	21.84	91.66	1002.58	4.04	0.01	3.35	27	22	5
2012/6/7	24.82	90.86	1000.45	1.92	0.4	5.74	31	24	7
2012/6/8	24.91	91.7	1000.48	1.72	1.7	4.23	30	22	8
2012/6/9	26.17	89.23	998.52	1.91	1.35	5.1	32	23	9
2012/6/10	25.44	92.02	996.96	1.94	2.55	5.89	33	23	10
2012/6/11	21.59	96.92	997.66	1.42	0.66	2.88	26	23	3
2012/6/12	22.28	92.48	999.96	1.66	0	5.72	29	20	9
2012/6/13	23.4	88.08	1003.41	3.05	0	6.48	31	21	10
2012/6/14	23.91	91.68	1004.01	3.84	0.16	5.1	29	24	5
2012/6/15	23.26	93.49	1002.94	3.12	2.55	4.15	28	22	6
2012/6/16	22.03	88.87	1006.74	2.42	16.02	3.48	27	22	5
2012/6/17	22.62	97.67	1006.23	3.26	46.05	1.87	23	22	1
2012/6/18	22.22	98.2	1000.44	1.67	22.15	0.89	24	22	2
2012/6/19	22.02	95.88	999.63	1.87	24.44	2.77	26	22	4
2012/6/20	22.07	93.97	1001.82	2.68	4.55	3.04	25	22	3
2012/6/21	22.66	87.74	1005.43	2.54	6.21	5.65	29	22	7
2012/6/22	23.05	95.25	1004.8	3.38	46.19	2.36	28	21	7
2012/6/23	22.17	96.81	1000.49	1.56	32.86	1.21	25	22	3
2012/6/24	22.76	95.79	1001.42	1.26	5.84	2.75	26	23	3
2012/6/25	24.99	93.6	1001.43	2.1	14.67	4.72	31	25	6
2012/6/26	24.42	96.52	1002.57	1.26	36.62	3.1	28	24	4
2012/6/27	23.71	98.44	1005.71	2.08	22.15	1.53	27	24	3
2012/6/28	25.56	93.37	1005.67	3.66	0.38	4.48	30	25	5
2012/6/29	26.46	92.48	1003.68	4.83	2.35	5.81	33	27	6
2012/6/30	28.33	87.12	1003.67	2.24	16.48	5.46	37	27	10
2012/7/1	28.95	81.91	1004.52	2.02	0.12	5.25	37	26	11
2012/7/2	29.1	80.66	1001.45	2.58	1.11	6	37	27	10
2012/7/3	28.65	85.24	1000.55	2.59	1.97	5.91	37	28	9
2012/7/4	27.89	87.9	1002.08	3.88	0	6.22	37	26	11
2012/7/5	28.32	88.39	1002.47	4.01	0.77	5.63	36	28	8
2012/7/6	29.43	80.78	1001.64	2.59	9.67	5.56	39	26	13
2012/7/7	27.45	89.47	1001.73	2.08	30.09	3.99	36	24	12
2012/7/8	28.24	92.69	1002.34	1.73	10.97	4.26	36	27	9
2012/7/9	29.26	80.69	1001	2.12	0	4.7	36	27	9
2012/7/10	30.6	74.69	998.26	3.12	0.29	5.21	38	28	10
2012/7/11	29.64	82.96	998.78	2.51	4.82	4.77	37	28	9
2012/7/12	30.15	78.37	999.24	2.44	23.8	4.9	37	26	11
2012/7/13	28.27	87.49	999.11	1.83	14.03	3.9	35	26	9
2012/7/14	28.16	86.85	998.38	2.7	22.36	5.31	36	24	12
2012/7/15	24.43	89.12	1003.95	2.18	11.03	4.21	27	24	3
2012/7/16	25.22	93.96	1005.17	1.71	0.45	3.55	28	25	3
2012/7/17	25.52	91.21	1004.65	1.31	3.09	4.38	31	24	7
2012/7/18	25.46	89.17	1003.96	2.13	0	5.37	31	23	8
2012/7/19	27.13	87.02	1005.49	2.23	0.35	6.51	34	26	8
2012/7/20	28.01	88.72	1005.09	3.71	2.42	5.77	34	27	7
2012/7/21	28.01	88.02	1004.27	4.69	0	6.21	34	26	8
2012/7/22	27.94	86.97	1003.73	4.86	0	6.18	34	27	7
2012/7/23	27.82	86.74	1005.53	5.05	0	6.05	33	26	7
2012/7/24	27.64	87.88	1008.59	4.58	0	6.26	34	25	9
2012/7/25	27.26	86.31	1008.73	3.86	0	6.37	34	25	9
2012/7/26	27.75	85.49	1006.12	2.98	0	6.05	34	26	8
2012/7/27	28.16	85.12	1005.87	4.18	0	6.07	34	27	7
2012/7/28	28.23	84.99	1006.01	4.56	0	6.23	35	27	8
2012/7/29	28.11	83.13	1003.5	4.08	0	6.48	36	25	11
2012/7/30	28.29	82.74	1002.17	3.71	0	6.27	36	26	10
2012/7/31	28.03	82.4	1001.31	4.41	0.35	6.03	34	25	9
2012/8/1	27.92	81.83	999.51	5.59	6.24	5.89	33	28	5
2012/8/2	27.53	90.1	996.75	7.17	25.19	4.43	30	26	4
2012/8/3	27.94	85.31	998.91	7.42	24.95	5.68	28	24	4
2012/8/4	27.76	85.07	1002.54	5.23	0	5.86	31	24	7
2012/8/5	27.62	84.31	1002.05	4.86	0.03	5.63	32	27	5
2012/8/6	27.14	91.35	999.87	7.64	0.23	4.87	31	28	3
2012/8/7	26.3	93.32	992.16	12.71	68.32	2.1	29	25	4
2012/8/8	25.89	93.13	989.7	9.04	55.76	2.37	28	25	3
2012/8/9	27.87	88.84	997.53	6.81	3.06	3.59	32	27	5
2012/8/10	28.07	90.24	998.6	4.74	21.64	4.99	34	27	7
2012/8/11	27.46	90.8	1000.45	4.04	16.56	3.63	33	27	6
2012/8/12	27.79	90.24	1000.16	3.32	4.37	5.42	34	27	7
2012/8/13	28.73	85.98	1001.61	2.25	1.95	5.92	35	26	9
2012/8/14	28.2	88.05	1003.57	4.28	0.01	5.95	35	26	9
2012/8/15	28.1	86.32	1004.8	3.53	0.08	6.02	36	27	9
2012/8/16	27.93	89.13	1006.58	3.53	0	5.93	34	27	7
2012/8/17	27.86	88.42	1007.12	4.03	0	6	34	27	7
2012/8/18	28.16	87.53	1006.31	3.85	0.01	6.06	35	26	9
2012/8/19	28.22	85.22	1004.85	3.53	0.57	5.91	36	27	9
2012/8/20	27.83	85.11	1004.38	3.43	3.48	5.1	35	26	9
2012/8/21	27.74	84.87	1005.22	3.44	14.6	5.05	35	27	8
2012/8/22	25.94	90.08	1007.43	4.32	0	3.21	31	24	7
2012/8/23	25.26	91.67	1008.03	3.9	0.63	3.71	26	24	2
2012/8/24	25.9	92.57	1008.42	2.76	4.45	2.91	28	25	3
2012/8/25	26.74	87.77	1008.05	3.63	0.45	4.77	32	25	7
2012/8/26	26.68	88.4	1003.09	5.75	0	5.21	31	27	4
2012/8/27	26.02	87.61	996.39	7.56	0	3.71	32	25	7
2012/8/28	26.06	86.55	1003.42	2.23	0.38	5.3	33	24	9
2012/8/29	26.25	88.14	1004.78	3.42	2.65	3.59	31	23	8
2012/8/30	26.51	87.2	1008.4	2.74	0	5.46	32	24	8
2012/8/31	26.07	84.74	1010.12	4.29	0.53	5.43	31	23	8
2012/9/1	25.4	80.06	1009.96	3.81	3.7	3.78	30	22	8
2012/9/2	25.4	86.06	1007.65	3.89	0	4.43	32	23	9
2012/9/3	25.77	88.61	1008.35	2.22	26.62	3.87	32	25	7
2012/9/4	22.07	94.39	1013.94	3.16	0.42	1.75	24	20	4
2012/9/5	23.45	91.02	1016.41	2.47	0.52	2.27	25	21	4
2012/9/6	25.4	89.09	1014.8	3.63	2.37	3.73	28	23	5
2012/9/7	25.55	92.13	1011.65	1.98	14.34	4.34	32	23	9
2012/9/8	27.01	86.85	1010.02	3.08	25.11	5.22	32	25	7
2012/9/9	26.07	88.67	1009.77	3.04	24.95	3.19	32	24	8
2012/9/10	23.63	84.58	1011.71	3.1	0.02	3.07	26	21	5
2012/9/11	24.23	83.51	1009.5	2.73	20.81	5.21	28	23	5
2012/9/12	26.4	86.48	1007.44	2.04	14.46	4.09	33	24	9
2012/9/13	20.72	94.92	1011.64	5.21	12.85	2.3	23	18	5
2012/9/14	20.25	84.5	1014.35	4.85	4.75	2.52	22	19	3
2012/9/15	21.9	74.66	1013.34	6.16	0.23	2.57	24	20	4
2012/9/16	21.56	73.06	1009.45	8.62	0	3.55	27	19	8
2012/9/17	20.76	65.97	1009.78	5.69	0.08	4.88	26	15	11
2012/9/18	20.62	66.81	1010.27	2.31	1.67	5.17	27	17	10
2012/9/19	22.43	68.13	1012.12	2.19	0.37	4.59	28	17	11
2012/9/20	23.16	75.63	1013.21	3.24	5.45	4.96	30	20	10
2012/9/21	22.45	83.71	1011.46	4.02	23.57	2.82	26	18	8
2012/9/22	20.2	92.68	1009.24	2.84	9.03	2	20	19	1
2012/9/23	21.16	78	1010.62	3.18	1.29	3.42	26	19	7
2012/9/24	21.78	76.3	1012.6	3.28	0	5.03	27	17	10
2012/9/25	22.4	79.02	1015.13	3.66	0	5.07	28	18	10
2012/9/26	22.94	85.58	1015.26	3.55	0	4.44	27	20	7
2012/9/27	21.48	83.57	1014.03	3.09	0	4.86	28	17	11
2012/9/28	21.55	72.89	1013.02	6.22	0	4.99	27	18	9
2012/9/29	19.39	59.76	1014.02	6.3	0	4.89	24	14	10
2012/9/30	18.84	57.42	1015.15	4.21	0	5.02	25	12	13
2012/10/1	17.25	65.19	1016.56	1.92	0	5.06	25	12	13
2012/10/2	18.88	65.46	1014.79	2.8	0	4.96	25	13	12
2012/10/3	19.01	71.95	1011.51	2.58	0	4.58	25	14	11
2012/10/4	18.28	71.39	1013.64	2.23	0.03	4.66	26	13	13
2012/10/5	20.87	73.36	1016.6	2.28	0.24	4.29	26	17	9
2012/10/6	21.6	73.05	1019.17	4.08	0.08	2.42	25	16	9
2012/10/7	20.39	69.19	1019.01	4.48	0	4.23	25	14	11
2012/10/8	20.18	75.32	1016.31	3.4	0	4.33	24	15	9
2012/10/9	19.54	75.75	1014.45	2.42	0	4.62	26	15	11
2012/10/10	20.61	67.29	1015.83	4.89	0	4.66	26	14	12
2012/10/11	18.69	65.04	1016.72	4.82	0	4.58	23	12	11
2012/10/12	18.39	71.48	1015.32	3.29	0	4.38	24	13	11
2012/10/13	20.94	74.07	1014.11	3.43	0	4.07	25	18	7
2012/10/14	21.13	74.56	1015.7	4.19	0	2.42	25	16	9
2012/10/15	20.76	74.59	1017.19	3.73	0	4.54	25	14	11
2012/10/16	21.24	76.65	1014.87	3.83	0	4.42	27	18	9
2012/10/17	17.38	61.29	1018.1	7.58	0	3.25	22	11	11
2012/10/18	14.28	61.44	1019.5	2.74	0	4.47	21	9	12
2012/10/19	18.14	71.82	1018.61	3.62	0	4.41	23	13	10
2012/10/20	20.4	71.46	1017.11	3.46	0.02	3.93	26	17	9
2012/10/21	21.8	77.27	1016.21	4.92	0.15	4.25	28	20	8
2012/10/22	18.59	82.22	1017.78	5.39	1.3	2.11	26	14	12
2012/10/23	15.65	67.93	1018.72	2.94	0	4.07	21	11	10
2012/10/24	18.95	72.63	1015.71	3.53	0	4.14	24	14	10
2012/10/25	20.85	78.75	1016.14	3.22	0	3.02	25	17	8
2012/10/26	21.7	77.88	1014.97	4.86	0	4.19	28	19	9
2012/10/27	21.67	74.01	1017.78	3.73	0.03	4	28	18	10
2012/10/28	18.27	73.5	1020.73	3.01	2.65	3.67	23	14	9
2012/10/29	17.75	77.59	1017.29	3.04	17.09	2.4	23	14	9
2012/10/30	15.66	84.82	1018.03	5.12	13.01	1.12	16	13	3
2012/10/31	14.04	60.74	1019.53	4.38	0	3.8	18	7	11
2012/11/1	14.3	67.28	1020.41	2.7	0	3.97	19	8	11
2012/11/2	17.07	79.22	1019.25	4.49	0.9	3.11	20	11	9
2012/11/3	17.28	79.44	1017.51	6.27	6.27	3.02	21	12	9
2012/11/4	12.88	63.57	1017.46	2.69	0.09	3.42	17	8	9
2012/11/5	14.13	50.48	1019.5	4	0.6	3.81	19	7	12
2012/11/6	11.36	59.04	1020.9	3.35	0	3.81	16	5	11
2012/11/7	13.51	60.5	1017.74	2.34	3.49	3.49	19	8	11
2012/11/8	16.49	74.51	1014.82	2.28	27.51	1.63	16	11	5
2012/11/9	17.67	92.36	1013.53	5.14	27.52	1.41	17	14	3
2012/11/10	16.29	88.12	1014.08	5.79	22.76	1.58	19	12	7
2012/11/11	11.71	51.3	1021.2	6.41	0	3.48	16	4	12
2012/11/12	11.47	46.89	1018.9	2.42	0	3.62	17	7	10
2012/11/13	14.46	54.31	1016.97	4.31	0	3.65	20	7	13
2012/11/14	11.52	49.82	1022.32	3.01	0.22	3.54	17	6	11
2012/11/15	14.06	71.34	1023.37	3.62	5.49	2.68	16	10	6
2012/11/16	12.88	89.33	1018.68	6.13	28.25	1.34	15	9	6
2012/11/17	10.13	60.08	1020.8	4.4	3.02	2.99	14	3	11
2012/11/18	11.92	71.07	1019.35	2.42	0	3.53	17	4	13
2012/11/19	13.08	70.36	1020.38	3.22	0.22	3.51	18	7	11
2012/11/20	15.57	76.37	1018.05	4.32	1.51	2.71	18	8	10
2012/11/21	16.31	92.84	1012.61	2.26	12.17	1.24	17	14	3
2012/11/22	16.39	93.1	1012.54	4.67	5.64	1.21	16	11	5
2012/11/23	10.8	86.44	1021.02	6.56	0	1.33	12	7	5
2012/11/24	9.38	70.53	1021.84	3.05	0	3.15	12	7	5
2012/11/25	11.9	92.63	1015.64	7.08	14.62	1.38	17	8	9
2012/11/26	7.87	67.89	1022.96	6.23	2.82	2.03	10	0	10
2012/11/27	9.38	62.58	1020.31	3.05	0.37	3.28	13	3	10
2012/11/28	11.36	81.4	1017.69	2.68	24.95	1.15	13	9	4
2012/11/29	12.52	82.39	1018.98	3.77	0.71	1.75	13	10	3
2012/11/30	11.75	82.23	1021.35	5.86	5.54	1.16	12	10	2
2012/12/1	12	83.85	1020.79	5.6	11.26	1.25	11	9	2
2012/12/2	10.74	84.96	1019.27	4.58	0	1.25	10	9	1
2012/12/3	9.32	70.13	1021.59	6.73	0.03	2.66	13	3	10
2012/12/4	8.29	62.35	1021.12	2.38	3.51	3.22	11	5	6
2012/12/5	8.76	54.17	1022.62	6.37	0.14	3.08	15	0	15
2012/12/6	7.54	61.01	1022	3.53	0.38	3.24	11	1	10
2012/12/7	10.43	56.15	1021.43	3.39	0.03	3.23	18	2	16
2012/12/8	8.43	51.24	1022.26	4.08	0.3	3.21	13	2	11
2012/12/9	4.88	48.46	1024.27	4.83	1.78	2.57	7	-1	8
2012/12/10	7.04	70.99	1023.51	2.98	8.77	1.93	7	1	6
2012/12/11	8.2	69.3	1025.83	4.39	0.02	1.61	9	4	5
2012/12/12	8.3	72.37	1026.63	3.75	0	3.03	11	2	9
2012/12/13	13.79	83.25	1019.5	5.61	0.56	2.55	17	7	10
2012/12/14	15.79	80.01	1015.56	3.54	1.05	2.87	26	9	17
2012/12/15	10.32	84.08	1018.67	4.09	8	1.29	9	8	1
2012/12/16	10.9	88.85	1020.15	4.07	7.33	1.24	10	9	1
2012/12/17	8.05	81.71	1024.77	6.42	7.42	1.01	9	4	5
2012/12/18	3.66	69.66	1029.12	6.53	10.95	1.35	5	-1	6
2012/12/19	5.04	75.61	1026.25	2.77	1.81	2.98	6	0	6
2012/12/20	11.45	87.88	1019.99	5.18	2.71	1.19	11	4	7
2012/12/21	7	88.53	1020.72	7.68	4.16	1.19	10	4	6
2012/12/22	5.55	78.93	1028.49	7.58	0	1.34	6	2	4
2012/12/23	2.23	61.33	1031.31	6.57	0	2.7	5	-3	8
2012/12/24	3.4	64.5	1026.58	2.57	0	3.17	7	-2	9
2012/12/25	8.12	78.2	1027.78	4.96	1.14	3.02	10	0	10
2012/12/26	8.38	85.27	1026.26	5.33	10.38	1.21	8	6	2
2012/12/27	9.92	94.01	1019.38	4.67	26.9	1.42	10	7	3
2012/12/28	7.8	83.9	1021.52	4.32	3.37	2.74	13	5	8
2012/12/29	4.39	87.81	1023.24	9.64	31.22	1.87	13	-2	15
2012/12/30	0.16	60.7	1026.58	10.02	0.7	2.46	1	-2	3
2012/12/31	1.86	50.74	1023.43	2.89	0.23	3.16	6	-3	9
2013/1/1	5.32	54.64	1021.95	1.89	0.02	3.02	12	-2	14
2013/1/2	5.52	80.63	1030.33	7.09	0.15	2.15	9	0	9
2013/1/3	2.12	83.53	1034.35	6.47	0.9	1.17	0	-1	1
2013/1/4	2.55	91.32	1026.97	4.51	4.36	1.18	1	0	1
2013/1/5	3.28	91.93	1024.84	4.3	0.38	1.37	2	1	1
2013/1/6	2.51	93.45	1024.49	3.96	0	1.63	2	1	1
2013/1/7	2.44	91.11	1022.94	3.62	0.01	2.24	2	1	1
2013/1/8	4.35	83.12	1024.01	4.5	0.1	1.72	5	3	2
2013/1/9	4.57	77.82	1026.68	5	0.15	1.78	7	-1	8
2013/1/10	3.34	74.63	1028.43	2.72	0.06	3.26	7	-3	10
2013/1/11	6.32	77.68	1025.34	2.32	2.95	2.37	8	-1	9
2013/1/12	7.1	79.4	1022.07	2.89	3.99	1.91	9	4	5
2013/1/13	6.62	91.68	1019.17	5.92	1.08	1.37	7	6	1
2013/1/14	5.64	83.47	1024.08	3.95	0.03	2.54	10	0	10
2013/1/15	7.05	79.62	1022.79	2.53	0	2.87	12	2	10
2013/1/16	4.63	76.66	1027.82	5.89	0.05	2.19	7	3	4
2013/1/17	2.21	69.77	1033.82	6.42	0.03	2.68	5	-3	8
2013/1/18	1.85	73.5	1030.64	2.71	0.9	3.52	6	-3	9
2013/1/19	7.54	82.63	1024.89	4.41	6.81	3.37	13	0	13
2013/1/20	13.37	91.38	1019.93	3.32	3.84	1.82	18	10	8
2013/1/21	7.63	87.88	1022.57	6.41	0.45	1.83	12	4	8
2013/1/22	4.71	80.9	1024.56	5.29	0	1.58	6	4	2
2013/1/23	4.91	73.71	1021.27	2.9	0	2.39	10	1	9
2013/1/24	6.41	72.7	1022.3	4.1	0.22	3.01	13	-1	14
2013/1/25	4.38	63.05	1021.81	2.24	0	3.67	10	-2	12
2013/1/26	6.69	67.95	1023.24	3.23	0	3.72	13	0	13
2013/1/27	4.58	75.4	1027.72	2.54	0.02	3.28	9	-2	11
2013/1/28	7.87	68.37	1023.7	4.46	0.06	3.74	14	1	13
2013/1/29	8.22	75.11	1023.26	1.73	0.2	2.13	16	2	14
2013/1/30	10.87	76.88	1023.49	4.22	2.97	3.59	18	4	14
2013/1/31	14.15	70.08	1018.12	5.25	14.59	2.94	21	10	11
2013/2/1	12.54	83.6	1021.85	4.14	0.02	2.82	23	8	15
2013/2/2	7.23	78.84	1026.97	4.12	0.86	1.42	8	7	1
2013/2/3	13.01	81.95	1015.96	5.09	8.02	1.88	15	9	6
2013/2/4	8.82	88	1021.28	4.98	22.51	1.32	14	7	7
2013/2/5	8.21	91.38	1018.32	5.28	8.99	1.65	12	6	6
2013/2/6	5.88	80.14	1021.34	4.04	2.51	1.66	8	5	3
2013/2/7	2.69	85.03	1027.61	8.28	10.81	1.53	6	-1	7
2013/2/8	0.31	86.99	1030.91	5.54	1.92	1.51	0	-1	1
2013/2/9	1.15	85.42	1026.84	2.44	6.05	1.77	3	-2	5
2013/2/10	4.09	83.07	1025.37	2.37	0.15	3.43	7	0	7
2013/2/11	7.11	84.49	1025.24	3.85	1.13	2.83	10	5	5
2013/2/12	5.18	82.29	1026.46	5.04	1.4	1.77	5	4	1
2013/2/13	6.64	79.72	1023.69	3.27	9.1	2.34	10	5	5
2013/2/14	7.85	95.22	1019.1	3.29	21.58	2.03	8	6	2
2013/2/15	5.18	84.76	1025.06	4.29	4.99	1.82	8	2	6
2013/2/16	8.06	78.66	1020.98	5.3	0	3.91	12	4	8
2013/2/17	10.1	93.24	1013.24	2.74	0	2.12	17	10	7
2013/2/18	6.24	90.18	1018.48	7.27	0	1.58	10	2	8
2013/2/19	2.99	80.91	1027.21	5.2	0	2.44	3	1	2
2013/2/20	6.06	71.32	1027.75	3.32	0	2.28	7	4	3
2013/2/21	7.45	82.02	1026.47	3.69	0.84	2.67	10	6	4
2013/2/22	6.34	83.75	1028.3	2.09	0	2.16	10	1	9
2013/2/23	8.05	78.27	1028.47	2.69	0	4.57	14	1	13
2013/2/24	11.03	79.16	1022.95	4.62	0.06	4.47	16	5	11
2013/2/25	13.68	93.06	1018.38	1.19	1.61	3.52	16	11	5
2013/2/26	11.51	95.15	1015.93	3.74	1.34	1.94	14	10	4
2013/2/27	10.04	84.63	1017.72	2.71	0	2.58	12	8	4
2013/2/28	13.68	84.04	1011.13	4.11	0	4.68	20	10	10
2013/3/1	5.25	83.49	1024.61	7.97	0	2.21	10	2	8
2013/3/2	4.21	71.7	1029.59	5.23	0	2.63	6	-1	7
2013/3/3	5.74	58.8	1025.19	3.12	0	4.89	11	0	11
2013/3/4	10.79	54.2	1023.84	2.22	0	4.98	19	4	15
2013/3/5	13.07	54.06	1022.69	2.61	0	5.01	21	5	16
2013/3/6	14.81	64.13	1017.75	4.33	0	5.05	24	8	16
2013/3/7	16.53	54.09	1014.12	3.44	0	5.04	26	9	17
2013/3/8	19.56	47.68	1010.68	2.68	0	5.12	31	11	20
2013/3/9	19.66	54.37	1009.1	5.21	0	4.57	31	11	20
2013/3/10	7.92	70.63	1023.13	5.86	0	2.87	11	7	4
2013/3/11	8.47	79.57	1019.93	3.47	0	2.75	11	6	5
2013/3/12	15.81	80.4	1010.18	5.02	0	4.69	24	11	13
2013/3/13	6.21	86.07	1022.8	6.72	0	2.1	11	4	7
2013/3/14	4.93	78.18	1026.94	3.24	0	4.31	9	3	6
2013/3/15	9.98	75.01	1022.04	3.36	0	5.36	17	6	11
2013/3/16	13.98	80.6	1018	3.42	12.22	4.31	22	11	11
2013/3/17	15.7	90.87	1007.58	4.9	3.96	2.46	23	13	10
2013/3/18	14.57	75.22	1009.19	2.78	4.56	3.94	23	10	13
2013/3/19	16	80.87	1007.47	4.68	29.66	2.93	22	14	8
2013/3/20	8.18	86.59	1019.3	6.17	9.09	2.06	17	5	12
2013/3/21	9.44	77.04	1013.35	4.13	8.62	4.87	15	7	8
2013/3/22	14.02	83.78	1012.55	3.48	12.51	3.37	22	10	12
2013/3/23	11.63	92.58	1011.41	2.84	11.18	2.01	13	11	2
2013/3/24	8.58	92.56	1015.31	4.93	11.17	2.24	12	7	5
2013/3/25	7.25	72.68	1020.34	3.85	8.32	4.97	11	5	6
2013/3/26	7.65	87.07	1017.05	2.42	8.06	2.48	9	7	2
2013/3/27	9.46	84.8	1014.77	2.18	0.08	2.54	14	5	9
2013/3/28	12.79	75.98	1015.09	2.16	0.55	4.68	21	9	12
2013/3/29	9.31	81.82	1019.3	3	1.21	2.07	13	6	7
2013/3/30	12.24	71.74	1016.89	2.91	7.41	4.42	20	10	10
2013/3/31	10.37	80.2	1020.25	3.57	0.66	5.38	15	7	8
2013/4/1	13.52	82.79	1015.1	3.34	4.65	2.83	17	11	6
2013/4/2	10.37	72.53	1018.3	3.71	0.33	5.6	19	5	14
2013/4/3	13.02	59.62	1013.15	4.31	2.7	4.34	21	11	10
2013/4/4	14.62	87.86	1008.76	4.24	20.5	3.58	17	13	4
2013/4/5	14.34	96.11	1003.39	4.93	22.3	1.68	20	10	10
2013/4/6	8.93	68.76	1012.72	7.42	0	2.65	14	5	9
2013/4/7	9.86	56.51	1014.68	3.68	0	5.93	16	7	9
2013/4/8	14.78	71.51	1012.94	3.26	0	5.44	22	10	12
2013/4/9	11.85	62.39	1020.29	2.92	0	6.06	18	9	9
2013/4/10	12.23	57.15	1019.96	3.04	0.16	4.75	19	7	12
2013/4/11	12.5	53.27	1019.64	3.11	1.13	4.04	19	8	11
2013/4/12	15.59	52.52	1018.17	3.24	0	5.93	25	10	15
2013/4/13	18.56	46.68	1012.19	4.36	0	5.4	28	14	14
2013/4/14	18.1	56.53	1010.1	2.51	0	6.11	31	11	20
2013/4/15	20.94	50.77	1006.61	4.62	0	5.91	33	18	15
2013/4/16	21.23	62.17	1003.3	3.01	3.03	2.83	28	19	9
2013/4/17	19.32	79.52	1005.67	2.07	4.31	3.99	27	16	11
2013/4/18	14.56	84.49	1011.64	4.58	6.62	3.13	24	12	12
2013/4/19	11.4	70.82	1013.73	3.48	0	4.99	17	11	6
2013/4/20	9.35	87.5	1017.55	6.43	0	2.71	12	8	4
2013/4/21	8.87	73.48	1020.97	3.12	1.39	4.55	14	4	10
2013/4/22	14.09	75.71	1014.7	5.14	10.55	5.14	19	10	9
2013/4/23	14.37	90.89	1012.01	2.54	8.88	1.87	18	14	4
2013/4/24	12.99	87.73	1013.13	1.92	22.98	2.86	18	11	7
2013/4/25	16.54	71.95	1013.01	1.9	0	5.33	26	11	15
2013/4/26	16.26	56.41	1014.32	3.23	0	6.3	25	13	12
2013/4/27	18.11	67.19	1011.82	5.62	0	6.04	28	15	13
2013/4/28	19.61	85.74	1010.83	4.91	13.39	4.5	26	19	7
2013/4/29	21.1	84.53	1009.05	2.13	28.98	4.5	30	17	13
2013/4/30	13.73	91.26	1010.76	3.67	33.11	3.02	18	11	7
2013/5/1	14.16	67.71	1013.12	2.37	0.53	6.52	23	10	13
2013/5/2	14.21	71.31	1013.34	2.41	1.76	5.19	22	11	11
2013/5/3	16.65	72.36	1013.21	3.28	0	5.56	24	13	11
2013/5/4	17.46	78.43	1017.19	3.14	0.54	6	26	14	12
2013/5/5	18.23	81.54	1016.94	3.67	3.01	4.76	25	17	8
2013/5/6	16.4	95.07	1015.31	3.37	11.57	2.31	18	17	1
2013/5/7	18.05	81.43	1014.38	4.43	8.01	2.28	21	17	4
2013/5/8	17.66	96.78	1011.78	5.05	23.32	2.25	21	18	3
2013/5/9	21.09	93.66	1006.36	4.09	16.06	2.9	27	21	6
2013/5/10	18.31	87.24	1007.01	2.57	11.87	2.84	22	18	4
2013/5/11	19.75	81.21	1006.34	2.33	0.05	6.34	28	17	11
2013/5/12	21.2	73.5	1006.45	3.51	0.38	5.82	30	18	12
2013/5/13	21.72	84.13	1006.71	3.94	0	6.51	30	19	11
2013/5/14	22.27	86.19	1005.66	4.79	2.75	6.36	30	22	8
2013/5/15	22.13	91.41	1005.15	3.89	19.71	2.66	29	21	8
2013/5/16	20.04	98.99	1006.77	3.73	3.02	2.23	23	20	3
2013/5/17	19.6	97.55	1007.31	3	0.7	2.41	21	20	1
2013/5/18	22.11	91.32	1002.96	2.06	4.91	3.37	25	20	5
2013/5/19	20.11	80.19	1003.46	3.32	0.27	5.81	28	16	12
2013/5/20	22.35	74.8	1004.09	2.48	11.6	5.29	30	17	13
2013/5/21	22.1	72.56	1004.99	3.58	4.7	6.54	30	21	9
2013/5/22	22.76	89.69	1006.74	3.49	4.94	4.18	29	22	7
2013/5/23	22.45	92.54	1009.46	3.56	0.11	4.84	30	21	9
2013/5/24	23	85.16	1009.82	4.81	1.79	6.34	31	21	10
2013/5/25	23.23	83.73	1008.49	6.03	9.21	5.78	31	23	8
2013/5/26	22.37	90.61	1004.34	7.2	13.68	2.42	27	24	3
2013/5/27	22.99	92.34	1001.54	3.26	1.17	2.88	30	22	8
2013/5/28	23.56	86.7	1006.89	1.79	0	6.04	33	21	12
2013/5/29	23.44	88.78	1009.98	2.48	1.5	5.88	33	22	11
2013/5/30	18.96	92.99	1010.47	2.92	1.04	2.05	22	19	3
2013/5/31	21.87	92.75	1006.24	1.7	1.77	3.24	24	21	3
2013/6/1	21.17	93.89	1005.15	2.94	12.47	2.56	25	18	7
2013/6/2	17.52	91.77	1007.45	1.44	5.91	2.38	20	16	4
2013/6/3	20.39	79.15	1009.94	2.52	2.98	6.66	28	17	11
2013/6/4	22.39	87.87	1011.23	3.11	20.79	3.69	27	21	6
2013/6/5	22.91	90.67	1010.94	3.84	5.14	6.02	29	21	8
2013/6/6	23.75	89.22	1008.36	4.75	35.99	3.58	29	23	6
2013/6/7	22.13	99.05	1000.14	4.98	28.44	1.34	25	23	2
2013/6/8	21.7	88.51	998.68	5.83	0	4.69	27	21	6
2013/6/9	20.99	87.77	1002.09	5.53	0.09	4.04	23	21	2
2013/6/10	20.15	92.64	1004.32	3.37	0.6	3.49	26	21	5
2013/6/11	20.66	92.97	1006.1	2.88	1.14	2.44	26	20	6
2013/6/12	19.61	93.36	1010.5	1.78	11.24	2.56	22	19	3
2013/6/13	18.62	96.64	1011.04	2.02	22.6	2.56	21	19	2
2013/6/14	20.19	97.91	1009.31	1.65	11.49	1.86	23	20	3
2013/6/15	24.37	94.94	1007.23	1.88	0.15	4.06	29	24	5
2013/6/16	26.37	90.7	1003.93	1.69	0.55	5.12	33	26	7
2013/6/17	28.39	84.49	999.16	2.18	0.22	6.12	36	26	10
2013/6/18	29.09	79.84	996.92	2.77	0.69	5.35	37	27	10
2013/6/19	27.63	85.56	999.3	1.39	1.66	5.94	36	26	10
2013/6/20	25.04	91.72	1002.54	2.75	0	4.07	27	24	3
2013/6/21	24.26	87.83	1006.09	2.12	0.01	3.73	27	24	3
2013/6/22	25.62	91.96	1004.68	2.58	1.61	4.85	30	25	5
2013/6/23	27.83	85.16	1002.61	1.79	10.74	3.41	33	26	7
2013/6/24	26.04	93.74	1002.42	1.51	20.36	3.98	33	26	7
2013/6/25	27.65	88.16	999.21	1.99	12.37	3.21	34	26	8
2013/6/26	22.95	95.01	1002.04	2.55	31.86	2.75	26	23	3
2013/6/27	23.89	96.48	999.96	3.07	39.97	2.4	26	23	3
2013/6/28	22.32	94.79	1004.32	2.11	16.08	2.84	25	22	3
2013/6/29	22.37	96.08	1006.19	2.01	5.98	3.01	27	22	5
2013/6/30	26.39	91.12	1006.05	2.21	3.27	5.37	30	25	5
2013/7/1	28.32	83.7	1004.42	2.63	0.15	6.25	36	26	10
2013/7/2	29.98	77.3	1003.48	2.81	0	6.65	38	28	10
2013/7/3	30.13	74.82	1002.14	2.72	0.67	4.65	37	27	10
2013/7/4	30.06	75.91	999.38	3.28	4.69	5.14	39	28	11
2013/7/5	28.97	79.09	1000.89	2.19	2.61	4.34	37	26	11
2013/7/6	28.44	83.32	1002.95	2.98	12.97	4.13	37	28	9
2013/7/7	28	84.5	1003.96	4.68	1.36	5	36	28	8
2013/7/8	28.4	82.25	1005.39	3.66	0	5.52	36	27	9
2013/7/9	28.11	79.64	1004.6	3.69	0	6.55	37	26	11
2013/7/10	28.16	78.68	1004.85	3.28	0	6.62	38	26	12
2013/7/11	27.66	79.03	1005.9	3.01	0	6.77	38	25	13
2013/7/12	27.27	86.65	1004.92	3.73	0.01	6.7	35	27	8
2013/7/13	27.18	87.5	1003.68	7.08	0.08	5.36	31	26	5
2013/7/14	27.84	81.38	1004.13	7.11	0.04	6.55	35	28	7
2013/7/15	28	80.01	1004.63	6.66	0.3	5.55	35	27	8
2013/7/16	27.96	80.95	1005	5.5	0	5.22	35	26	9
2013/7/17	27.28	80.3	1005.24	5.16	0	6.8	35	26	9
2013/7/18	27.54	76.85	1005.72	5.41	0	6.46	35	26	9
2013/7/19	27.87	78.12	1004.99	5.55	0	6.14	35	27	8
2013/7/20	28.63	77.81	1004.22	3.25	0.43	5.29	37	27	10
2013/7/21	28.49	77.3	1004.11	3.41	1.81	5.62	37	27	10
2013/7/22	28.89	77.81	1005.87	3.82	0	6.35	39	27	12
2013/7/23	29.23	74.14	1004.58	3.7	0	6.57	38	27	11
2013/7/24	31.01	66.37	1002.92	2.68	0	6.31	40	28	12
2013/7/25	31.58	64.12	1002.39	2.58	4.47	3.99	41	28	13
2013/7/26	30.77	64.98	1002.62	2.78	5.37	5.73	40	28	12
2013/7/27	31.37	64.69	1002.92	2.69	0.96	5.19	40	29	11
2013/7/28	31.27	65.3	1003.48	3.04	0.25	4.4	39	29	10
2013/7/29	31.13	67.09	1002.57	3.03	2.35	5.65	40	27	13
2013/7/30	31.86	65.01	1000.65	3.15	4.64	5.39	39	26	13
2013/7/31	31.37	65.38	1001.58	2.98	2.34	5.09	38	25	13
2013/8/1	30.69	66.78	1004.53	3.78	0.48	5.65	38	28	10
2013/8/2	28.46	82.75	1008.05	4.07	1.54	3.3	34	28	6
2013/8/3	30.89	66.68	1007.75	1.68	1.49	4.35	38	26	12
2013/8/4	30.18	71.78	1005.26	1.88	8.85	3.19	39	28	11
2013/8/5	32.17	61.57	1002.8	3.07	0	6.38	40	29	11
2013/8/6	31.81	65.36	1004.5	3.31	0.18	6.43	40	28	12
2013/8/7	32.34	64.74	1004.96	2.75	1.29	6.14	41	28	13
2013/8/8	32.38	61.42	1004.51	2.94	1.84	6.47	41	28	13
2013/8/9	32.59	59.01	1004.14	3.03	0.53	5.61	42	28	14
2013/8/10	30.92	66.59	1005.82	3.44	0	6.21	40	27	13
2013/8/11	29.9	69.36	1006.5	4.24	0	6.2	39	27	12
2013/8/12	29.43	71.46	1006.1	5.11	0	6.38	38	28	10
2013/8/13	29.42	74.51	1005.75	5.25	0.25	6.29	37	28	9
2013/8/14	29.34	75.25	1006.03	5.29	1.74	3.79	37	27	10
2013/8/15	29.39	72.61	1004.22	4.88	0	4.03	36	27	9
2013/8/16	29.05	71.64	1002.07	4.66	0	3.92	36	27	9
2013/8/17	28.52	70.59	1001.47	3.66	0	5.98	36	25	11
2013/8/18	27.58	82.33	1000.69	3.14	51.22	2.66	32	26	6
2013/8/19	28.35	85.44	1001.35	4.16	0.02	4.74	34	27	7
2013/8/20	28.82	84.3	1001.81	5.62	3.07	5.42	34	27	7
2013/8/21	28.04	91.76	998.47	8.55	24.93	3.34	31	27	4
2013/8/22	27.85	90.15	999.05	8.23	31.6	2.14	30	26	4
2013/8/23	28.28	80.45	1002.19	5.32	0.01	3.11	33	26	7
2013/8/24	29.32	76.94	1003.39	2.96	0.08	5.88	36	27	9
2013/8/25	29.59	78.5	1003.32	1.69	30.15	5.23	36	25	11
2013/8/26	26.85	86.84	1004.53	2.18	17.39	3.82	32	26	6
2013/8/27	26.95	87.87	1005.04	3.04	0.25	2.85	31	26	5
2013/8/28	28.66	79.45	1002.69	4.46	0.19	5.63	34	26	8
2013/8/29	28.68	83.09	999.84	2.38	3.89	5.7	36	26	10
2013/8/30	26.59	87.48	1003.31	3.94	17.69	2.12	31	25	6
2013/8/31	24.68	70.59	1008.82	4.23	0	2.91	29	21	8
2013/9/1	24.71	65.05	1010.6	4.63	0.04	5.71	28	19	9
2013/9/2	25.55	62.73	1009.95	5.63	0.37	5.71	29	22	7
2013/9/3	25.18	61.2	1010.45	6.01	0.5	4.49	29	19	10
2013/9/4	23.21	66.14	1011.94	3.29	0.29	5.15	28	18	10
2013/9/5	23.94	64.75	1013.47	2.14	3.9	4.27	28	23	5
2013/9/6	23.59	81.79	1014.29	2.52	1.38	2.22	25	21	4
2013/9/7	21.37	92.83	1015.46	1.91	0.51	2.32	26	22	4
2013/9/8	23.81	84.57	1014.56	1.79	0	3.44	27	22	5
2013/9/9	25.83	80.52	1011.35	2.72	0.32	5.66	32	24	8
2013/9/10	27.37	79.59	1009.36	2.84	17.31	5.64	35	25	10
2013/9/11	27.32	80.63	1011.39	2.66	2.31	5.16	34	24	10
2013/9/12	27.39	82.93	1010.96	3.47	0.14	5.29	34	25	9
2013/9/13	27.33	82.31	1008.06	2.37	20.23	4.49	35	24	11
2013/9/14	25.99	85.61	1006.31	1.89	5.25	4.86	31	23	8
2013/9/15	25.39	82.27	1008.2	3.5	0	4.49	31	22	9
2013/9/16	24.47	70.05	1011.64	3.34	0	5.58	31	19	12
2013/9/17	25.06	71.16	1012.64	4.51	0	5.42	30	22	8
2013/9/18	25.24	76.7	1013.51	3.86	0	4.87	30	21	9
2013/9/19	25.13	80.4	1011.85	3.47	0	5.07	30	21	9
2013/9/20	26.06	84.09	1009.82	4.26	0.04	4.67	30	24	6
2013/9/21	26.44	88.9	1007.73	5.49	2.01	4.34	31	26	5
2013/9/22	26.58	89.35	1007.66	4.89	11.94	2.66	31	26	5
2013/9/23	26.43	85.96	1009.24	4.58	0.09	3.71	31	22	9
2013/9/24	25.67	84.37	1009.8	2.87	0.6	4.2	32	22	10
2013/9/25	21.1	78.52	1015.05	6.02	0.05	2.06	22	19	3
2013/9/26	21.45	63.23	1016.29	4.46	0.38	4.15	26	16	10
2013/9/27	22.03	68.84	1013.07	3.05	0.25	4.65	26	17	9
2013/9/28	23.77	74.56	1010.77	2.61	1.76	4.06	29	21	8
2013/9/29	22.15	77.49	1013.49	3.78	0.15	2.21	24	19	5
2013/9/30	22.97	76.93	1014.94	4.15	2.29	4.51	28	19	9
2013/10/1	22.61	70.87	1013.62	3.02	16.08	3.76	27	17	10
2013/10/2	22.17	67.08	1015.18	6.32	0.4	4.67	27	18	9
2013/10/3	20.79	65.83	1016.04	5.57	0.15	3.41	24	16	8
2013/10/4	22.24	67.61	1014.39	4.65	2.15	4.59	25	18	7
2013/10/5	23.36	86.75	1012.29	6.76	25.21	2.37	25	22	3
2013/10/6	24.31	92.41	1009.18	8.71	79.73	1.71	26	23	3
2013/10/7	24.66	92.28	1006.78	5.19	61.74	1.77	27	23	4
2013/10/8	21.9	94.66	1010.29	5.18	11.19	1.97	25	20	5
2013/10/9	21	89.7	1013.25	2.37	0	2.02	23	21	2
2013/10/10	21.75	85.34	1013.3	1.3	0	4.41	29	18	11
2013/10/11	22.42	76.69	1015.51	3.14	0	4.75	30	17	13
2013/10/12	21.7	68.15	1017.23	3.5	0	4.72	29	16	13
2013/10/13	21.8	76.43	1015.41	3.41	0	4.54	27	19	8
2013/10/14	22.9	80.24	1013.9	2.78	0.04	4.49	29	20	9
2013/10/15	16.86	79.5	1018.91	8.44	1.02	2.67	24	13	11
2013/10/16	16.31	72.15	1023.42	4.69	5.98	3.95	21	13	8
2013/10/17	18.36	77.63	1023.13	2.65	7.26	1.79	20	17	3
2013/10/18	19.11	81.87	1022.02	2.53	2.12	1.56	19	17	2
2013/10/19	19.81	81.4	1020.24	3.26	0	1.9	23	18	5
2013/10/20	19.45	70.34	1018.85	4.85	0	3.96	24	14	10
2013/10/21	18.35	67.46	1018.25	4.67	0	4.23	23	13	10
2013/10/22	18.53	75.56	1018.41	5.1	0	3.38	22	14	8
2013/10/23	19.08	75.33	1016.21	6.58	0.49	3.64	22	16	6
2013/10/24	17.86	70.52	1016.19	8.88	2.64	3.13	21	15	6
2013/10/25	15.19	71.64	1019.29	7.88	0	1.64	17	13	4
2013/10/26	14.9	65.62	1020.98	4.63	0.01	4.03	20	8	12
2013/10/27	16.11	66.44	1020.94	2.53	0.28	3.93	21	9	12
2013/10/28	17.75	68.62	1019.97	3.02	1.44	4.16	24	10	14
2013/10/29	19.89	77.89	1020.05	2.78	0.33	3.94	26	15	11
2013/10/30	20.24	81.53	1020.87	4.29	2.34	2.47	24	18	6
2013/10/31	19.42	80.97	1021.58	3.99	0.1	1.72	21	12	9
2013/11/1	20.21	82.76	1019.76	2.89	2.34	3.45	24	17	7
2013/11/2	19.18	93.78	1018.09	1.81	12.13	0.72	21	19	2
2013/11/3	18.13	87.26	1020.79	5	3.4	1.28	21	15	6
2013/11/4	16.06	69.23	1024.99	4.31	0	3.52	20	10	10
2013/11/5	16.44	72.67	1021.86	2.69	0.05	3.76	21	12	9
2013/11/6	16.56	73.34	1019.95	2.03	0.73	2.8	22	10	12
2013/11/7	17.03	66.89	1020.38	2.62	0	3.85	23	10	13
2013/11/8	19.38	80.78	1018.1	4.78	0	3.7	24	14	10
2013/11/9	22.63	84.35	1016.16	4.37	0.33	3.56	29	17	12
2013/11/10	16.44	84.25	1022.1	5.97	4.69	1.25	19	14	5
2013/11/11	14.14	69.3	1022.59	4.49	16.41	1.72	16	10	6
2013/11/12	13.64	85.92	1020.85	3.38	9.45	1	12	11	1
2013/11/13	14.86	74.3	1020.18	2.58	0	1.78	17	13	4
2013/11/14	14.6	82.3	1020.16	4.32	0	1.67	17	10	7
2013/11/15	12.56	65.38	1021.4	2.4	0	3.42	18	6	12
2013/11/16	14.86	53.38	1019	4.11	0	3.6	20	9	11
2013/11/17	12.03	41.46	1022.12	6.1	0	3.56	16	5	11
2013/11/18	10.84	38.72	1023.8	4.69	0	3.54	15	3	12
2013/11/19	10.38	47.13	1022.97	2.73	0	3.47	16	2	14
2013/11/20	12.64	53.05	1020.94	1.72	0.7	3.47	20	7	13
2013/11/21	15.05	64.88	1021.38	2.76	0.11	3.43	21	7	14
2013/11/22	16.07	64.86	1022.11	2.87	0.06	3.32	21	8	13
2013/11/23	17.71	79.86	1017.79	4.59	1.94	2.79	22	12	10
2013/11/24	14.42	80.52	1013.16	7.62	10.43	1.6	19	8	11
2013/11/25	11.01	54.72	1019.09	5.27	0	3.4	15	3	12
2013/11/26	11.54	48.16	1018.91	2.34	1.51	2.37	17	6	11
2013/11/27	9.62	51.45	1024.55	6.97	20.25	1.4	13	1	12
2013/11/28	6.59	40.96	1026.72	6.69	0	3.35	10	2	8
2013/11/29	6.26	40.86	1024.83	3.39	0.9	3.33	12	-1	13
2013/11/30	9.99	37.83	1022.06	2.08	6.27	3.28	16	2	14
2013/12/1	10.37	50.59	1023.32	4.18	0	3.28	16	1	15
2013/12/2	10.5	46.72	1020.99	2.42	0.01	3.29	17	2	15
2013/12/3	12.54	58.7	1018.16	2.38	0.08	3.27	21	5	16
2013/12/4	12.33	80.89	1020.08	1.76	0	2.99	17	5	12
2013/12/5	13.61	76.77	1018.46	1.32	0.37	3.08	20	7	13
2013/12/6	11.06	66.66	1019.59	3.11	0	3.15	16	6	10
2013/12/7	12.42	79.43	1019.83	2.74	0.03	2.85	15	5	10
2013/12/8	15.53	82.69	1015.67	3.26	0.29	3	21	7	14
2013/12/9	9.19	60.74	1018.32	8.94	0.01	1.68	14	3	11
2013/12/10	6.83	48	1019.62	4.23	0.32	3.14	11	1	10
2013/12/11	7.12	42.46	1021.89	4.28	1.74	3.03	12	0	12
2013/12/12	10.27	42.62	1019.91	3	0	2.93	13	2	11
2013/12/13	10.11	61.27	1024.11	3.3	0.19	3.14	14	3	11
2013/12/14	11.91	71.87	1026.12	3.18	3.38	2.09	14	5	9
2013/12/15	11	72.08	1027.16	4.29	17.33	1.32	14	8	6
2013/12/16	6.05	97.73	1023.35	5.42	26.97	0.71	8	5	3
2013/12/17	7.56	94.86	1019.66	6.67	32.13	1.09	8	6	2
2013/12/18	7.23	75	1023.9	7.47	0	1.4	9	4	5
2013/12/19	4.06	60.93	1027.85	5.3	0	2.48	6	-2	8
2013/12/20	3.73	62.27	1029.54	6.18	0	2.54	7	-1	8
2013/12/21	3.32	64.73	1030.56	5.56	0	3.16	6	-2	8
2013/12/22	5.01	76.07	1028.64	3.33	0	3.17	8	-2	10
2013/12/23	6.08	68.27	1028.55	4.19	0.03	3.05	9	0	9
2013/12/24	6.05	68.08	1029.56	4.07	0.45	3	8	-1	9
2013/12/25	6.75	75.49	1025.45	3.63	1.6	2.37	9	0	9
2013/12/26	4.95	60.15	1025.59	8.42	0.08	2.35	9	-1	10
2013/12/27	1.2	51.56	1027.66	6.62	0	3.07	3	-5	8
2013/12/28	2.46	42.38	1026.28	4.59	0	3.06	6	-5	11
2013/12/29	2.94	42.02	1024.76	2.83	0	3.2	7	-4	11
2013/12/30	5.96	37.86	1021.74	2.23	0	3.22	12	-3	15
2013/12/31	8.04	41.87	1019.32	2.33	0	3.23	16	-1	17
2014/1/1	9.56	41.58	1018.67	2.01	0	3.24	19	-1	20
2014/1/2	11.63	68.82	1015.73	3.47	0	3.19	18	2	16
2014/1/3	11.39	55.16	1016.19	4.87	0	2.73	17	5	12
2014/1/4	7.27	72.29	1021.03	4.29	0	3.09	11	1	10
2014/1/5	6.62	69.89	1022.57	2.09	0	2.73	11	-3	14
2014/1/6	9.67	74.6	1021.13	4.66	1.99	3.22	14	-1	15
2014/1/7	10.36	91.47	1016.87	3.36	8.31	1.32	11	7	4
2014/1/8	6.7	83.05	1024.39	7.81	3.1	1.28	9	3	6
2014/1/9	3.34	65.11	1030.85	3.97	0.21	3.01	6	-3	9
2014/1/10	6.22	68.16	1029.79	3.15	2.06	3.29	10	-1	11
2014/1/11	7.24	92.15	1027.31	3.55	4.47	1.19	7	5	2
2014/1/12	6.22	81.8	1029.53	4.85	0.6	1.41	7	3	4
2014/1/13	5.28	73.44	1029.13	4.63	11.49	1.73	7	0	7
2014/1/14	5.16	68.96	1030.83	5.08	0	3.21	8	-1	9
2014/1/15	4.07	69.48	1030.61	2.88	0	3.42	8	-2	10
2014/1/16	6.11	72.92	1026.13	1.85	0	3.47	13	0	13
2014/1/17	7.89	68.96	1026.15	3.1	0	2.67	13	1	12
2014/1/18	4.91	69.81	1031.95	4.18	0	2.2	8	-4	12
2014/1/19	6.57	64.84	1026.45	3.02	0	3.29	11	-1	12
2014/1/20	7.18	48.1	1027.1	5.72	0.03	3.52	13	1	12
2014/1/21	3.33	41.27	1030.58	5.18	0	3.59	7	-4	11
2014/1/22	2.35	42.08	1028.19	2.49	0	3.62	8	-5	13
2014/1/23	6.81	59.86	1021.14	4.83	0.02	3.64	14	-1	15
2014/1/24	11.95	72.68	1016.04	5.58	0.19	3.62	21	7	14
2014/1/25	11.05	68.67	1020.66	5.5	0.45	3.63	21	7	14
2014/1/26	6.46	68.79	1026.61	4.09	0.17	3.15	11	1	10
2014/1/27	9.15	64.1	1021.08	3.27	0	3.75	17	3	14
2014/1/28	10.07	72.08	1022.28	2.63	0	3.41	17	5	12
2014/1/29	12.04	77.01	1016.97	2.12	0	2.59	20	7	13
2014/1/30	12.71	78.37	1018.05	2.43	0	3.63	22	7	15
2014/1/31	14.96	79	1016.39	4.96	0	3.83	22	11	11
2014/2/1	17.3	68.55	1011.41	1.83	0	3.86	27	10	17
2014/2/2	13.72	79.59	1009.39	2.57	0	3.82	16	10	6
2014/2/3	7.47	82.94	1018.7	7.3	0	1.94	11	4	7
2014/2/4	5.03	63.36	1024.05	4.96	0	2.74	6	4	2
2014/2/5	8.04	82.59	1018.28	4.4	0	1.44	10	5	5
2014/2/6	9.84	92.89	1014.47	3.52	0	1.31	11	9	2
2014/2/7	6.35	90.72	1015.43	6.81	1.99	1.41	9	4	5
2014/2/8	4.09	74.12	1020.47	5.87	13.65	1.45	4	2	2
2014/2/9	2.55	81.9	1023.48	8.48	5.59	1.27	3	-1	4
2014/2/10	1.24	67.63	1025.77	8.02	0.39	2.56	3	-1	4
2014/2/11	2.58	69.65	1024.12	6.29	0.21	2.45	4	-1	5
2014/2/12	5.01	87.94	1024.4	5.92	2.18	1.63	4	2	2
2014/2/13	5.46	82.93	1025.66	6.36	3.59	1.59	6	3	3
2014/2/14	4.35	70.83	1025.58	4.93	2.96	2.27	8	-2	10
2014/2/15	6.92	76.52	1024.59	3.36	0.28	4.12	11	1	10
2014/2/16	8.71	91.18	1020.05	3.5	0.64	1.33	8	6	2
2014/2/17	7.41	92.28	1020.1	5.73	5.31	1.35	10	7	3
2014/2/18	3.89	99.17	1022.18	6.04	25.02	1.58	7	2	5
2014/2/19	3.54	81.21	1026.32	6.33	3.7	1.71	6	0	6
2014/2/20	4.37	72.35	1029.28	3.17	0.3	4.31	9	-2	11
2014/2/21	5.68	70.1	1028.42	3.27	2.25	3.2	11	0	11
2014/2/22	7.42	77.42	1026.83	3.16	1.05	4.44	14	3	11
2014/2/23	8.38	78.16	1026.45	2.76	3.94	3.89	15	5	10
2014/2/24	9.67	93.44	1023.03	3.35	22.49	1.8	11	7	4
2014/2/25	11.76	94.06	1018.06	2.79	12.43	1.76	13	11	2
2014/2/26	10.77	89.29	1020.63	4.72	0.45	1.89	13	11	2
2014/2/27	10.87	84.12	1021.44	1.78	3.49	2.53	17	9	8
2014/2/28	10.05	83.96	1017.69	3.18	13.82	1.64	12	9	3
2014/3/1	6.8	88.64	1019.18	5.68	3.63	1.79	9	6	3
2014/3/2	7.51	72.63	1022.38	4.14	0	3.94	11	7	4
2014/3/3	10.01	80.26	1021.02	4.23	0	4.3	13	8	5
2014/3/4	9.25	90.87	1020.22	3.56	0	2.06	11	8	3
2014/3/5	7.36	69.48	1025.09	4.88	1.57	2.88	11	3	8
2014/3/6	5.77	75.65	1027.36	3.78	1.09	1.67	7	3	4
2014/3/7	7.91	68.17	1027.06	4.71	4.99	3.03	11	4	7
2014/3/8	5.35	87.69	1023.13	2.88	0.84	1.83	6	5	1
2014/3/9	6.61	77.67	1025.53	1.97	0	3.37	12	1	11
2014/3/10	9.13	71.99	1026.01	3.47	7.89	5.09	15	4	11
2014/3/11	12.22	79.55	1018.99	5.61	17.98	4.1	17	8	9
2014/3/12	11.88	95.01	1013.2	5.56	15.35	1.65	18	7	11
2014/3/13	7.22	58.5	1021.96	5.85	0.02	3.36	12	1	11
2014/3/14	9.47	52.12	1023.09	3.19	0	5.13	16	3	13
2014/3/15	12.36	58.61	1020	4.26	0	5.36	21	6	15
2014/3/16	15.65	75.86	1017.7	4.38	0	5.34	23	12	11
2014/3/17	18.45	71.94	1013.67	2.47	0	4.67	27	12	15
2014/3/18	17.39	72.9	1013.98	2.88	1.25	5.12	27	14	13
2014/3/19	12.32	86.37	1013.86	5.28	18.79	3.2	17	9	8
2014/3/20	8.9	60.72	1023.23	6.46	0	2.58	12	3	9
2014/3/21	7.84	53.8	1024.92	3.3	0	5.52	15	1	14
2014/3/22	10.37	57.85	1024.07	4.08	0	5.42	18	7	11
2014/3/23	12.57	75.14	1023.17	5.22	0	4.62	20	10	10
2014/3/24	15.88	80.15	1016.24	4.92	0	3.47	22	13	9
2014/3/25	17.26	84.75	1010.71	3.33	0	3.14	24	15	9
2014/3/26	16.08	79.87	1013.72	3.09	1.08	4.64	25	12	13
2014/3/27	15.23	81.39	1014.49	4.56	9.39	5.36	23	13	10
2014/3/28	17.84	90.61	1008.18	3.89	12.78	2.56	22	15	7
2014/3/29	17.87	88.14	1007.44	4.12	3.5	3.72	25	15	10
2014/3/30	14.35	75.06	1014.71	3.3	11.66	5.49	23	12	11
2014/3/31	12.41	79.4	1013.6	2.2	14.43	2.5	17	11	6
2014/4/1	12.48	84.19	1013.49	1.22	0.79	2.31	15	12	3
2014/4/2	13.67	84.38	1014.13	1.99	2.45	2.85	19	14	5
2014/4/3	12.56	84.18	1016.68	3.44	0.76	2.62	18	8	10
2014/4/4	12.72	50.53	1016.45	3.19	0	6	20	7	13
2014/4/5	12.6	60.08	1020.22	3.85	0.66	4.9	24	7	17
2014/4/6	11.63	58.23	1022	4.53	25.4	4.49	18	8	10
2014/4/7	13.81	79.31	1015.9	3.62	0	3.46	17	9	8
2014/4/8	14.67	84.25	1014.77	1.82	0.06	4.07	23	12	11
2014/4/9	14.95	83.59	1015.72	2.35	0	5.57	23	11	12
2014/4/10	16.78	69.14	1015.3	3.49	0	5.77	28	11	17
2014/4/11	17.68	73.37	1011.76	4.77	0	5.21	26	15	11
2014/4/12	17.54	88.17	1009.13	3.97	0	3.01	25	16	9
2014/4/13	13.12	90.38	1016.75	4.49	0	2.85	16	13	3
2014/4/14	13.24	76.12	1019.83	2.39	0	6.24	20	9	11
2014/4/15	15.53	68.72	1015.77	5.15	0	5.96	24	13	11
2014/4/16	16.81	92.65	1009.06	2.11	0	2.89	23	17	6
2014/4/17	19.85	86.19	1009.74	1.99	0	5.29	27	19	8
2014/4/18	15.36	88.85	1013.62	2.93	1.84	3.65	20	14	6
2014/4/19	14.86	88.96	1012.98	3.42	13.11	2.42	16	14	2
2014/4/20	13.25	88.07	1015.3	2.78	1.81	2.78	17	12	5
2014/4/21	13.92	85.31	1014.79	3.49	17.42	2.63	17	12	5
2014/4/22	12.29	82.08	1016.92	2.09	2.52	3.71	19	8	11
2014/4/23	15.05	58.04	1015.49	3.17	17.61	4.4	22	12	10
2014/4/24	16.82	89.44	1015.43	4.14	9.28	2.28	17	15	2
2014/4/25	17.71	89.52	1015.25	4.96	8.21	2.16	19	17	2
2014/4/26	17.68	97.63	1013.44	3.41	32.5	2.04	20	17	3
2014/4/27	16.87	85.37	1012.95	5.8	0	3.92	20	16	4
2014/4/28	16.23	80.08	1014.24	5.33	2.19	5.83	21	13	8
2014/4/29	17.58	66.69	1012.71	2.84	3.25	6.07	25	13	12
2014/4/30	17.5	71.48	1012.46	2.93	0	6.27	25	13	12
2014/5/1	20.12	64.62	1013.4	3	0.01	6.4	29	14	15
2014/5/2	20.93	58.4	1016.57	2.43	0.39	6.43	32	16	16
2014/5/3	16.75	65.2	1017.38	4.16	2.19	5.65	24	15	9
2014/5/4	15.97	82.77	1015.81	3.96	30.59	2.64	22	13	9
2014/5/5	13.93	50.15	1020.42	3.21	0.58	5.91	20	11	9
2014/5/6	15.46	58.75	1016.51	4.62	0	6.18	23	12	11
2014/5/7	19.29	73.38	1009.6	3.72	7.77	6.12	27	15	12
2014/5/8	18.9	73.88	1012.8	3.37	4.42	5.68	30	15	15
2014/5/9	17.88	81.75	1013.12	3.85	22.99	2.94	21	17	4
2014/5/10	19.25	95.78	1008.69	5.65	3.5	1.52	22	19	3
2014/5/11	20.04	90.36	1006.85	4.1	16.56	3.49	26	17	9
2014/5/12	19.02	66.7	1010.27	2.75	1.3	4.58	26	17	9
2014/5/13	19.64	81.59	1004.22	3.53	9.07	4.58	23	19	4
2014/5/14	22.37	82.94	1000.74	3.08	0	4.95	26	21	5
2014/5/15	18.59	85.88	1006.71	2.24	0	4.73	27	18	9
2014/5/16	20.61	81.77	1008.74	3.28	0	4.52	27	19	8
2014/5/17	18.87	91.72	1008.09	2.89	0.84	2.42	22	19	3
2014/5/18	17.13	93.85	1009.63	2.39	0.05	2.14	19	18	1
2014/5/19	19.91	89.47	1006.81	1.6	0.38	4.54	22	19	3
2014/5/20	19.91	81.61	1006.76	3.14	1.72	6.25	27	16	11
2014/5/21	22.04	74.65	1007.53	3.72	12.58	5.75	30	21	9
2014/5/22	18.75	90.17	1011.37	4.54	3.93	1.65	23	19	4
2014/5/23	20.58	83.32	1013.98	5.35	0.03	5.55	26	21	5
2014/5/24	22.18	89.88	1009.67	4.76	0.49	3.8	24	22	2
2014/5/25	24.08	92.59	1006.72	2.22	4.54	4.16	29	22	7
2014/5/26	23.07	78.22	1007.29	2.37	0	5.79	30	20	10
2014/5/27	24.03	65.42	1003.58	2.37	0.32	4.64	34	22	12
2014/5/28	25.42	59.54	1005.37	2.33	0.65	5.96	34	23	11
2014/5/29	25.74	54.8	1005.9	3.23	0.23	4.75	32	22	10
2014/5/30	22.49	74.14	1008.91	4.12	0.1	5.44	29	21	8
2014/5/31	21.64	89.41	1008.58	4.84	4.15	2.02	23	21	2
2014/6/1	22.92	95.87	1001.97	5.01	24.27	2.25	25	22	3
2014/6/2	22.41	85.35	1001.83	4.28	0	5.67	31	19	12
2014/6/3	21.12	77.76	1003.15	4.81	0	5.66	26	18	8
2014/6/4	20.93	80.21	1003.18	3.08	0	4.68	26	19	7
2014/6/5	21.2	83.97	1004.22	2.7	0	6.52	29	20	9
2014/6/6	22.48	80.77	1002.96	3	0	6.22	31	22	9
2014/6/7	23.45	84.94	1001.84	2.29	0.26	6.57	31	22	9
2014/6/8	22.59	84.69	1003.88	3.2	1.83	5.1	31	21	10
2014/6/9	22.15	86.83	1004.22	3.43	0.08	6.12	30	21	9
2014/6/10	21	93.23	1004.72	3.09	0.41	2.69	27	20	7
2014/6/11	19.7	88.28	1004.83	2.53	0	5.93	28	18	10
2014/6/12	21.53	81.8	1004.98	2.17	0	6.35	29	20	9
2014/6/13	23.64	70.13	1006.33	2.73	0.02	6.6	32	21	11
2014/6/14	24.51	67.15	1006.22	2.98	0	6.4	33	22	11
2014/6/15	24.54	80.99	1004.57	3.63	0.85	6.09	32	24	8
2014/6/16	24.95	90.82	1000.04	3.81	6.35	3.61	28	24	4
2014/6/17	22.4	95.41	1001.1	2.6	3.54	2.35	26	22	4
2014/6/18	22.46	86.59	1003.95	2.83	8	4.63	27	22	5
2014/6/19	23.93	87.25	1002.47	3.78	16.04	4.05	26	23	3
2014/6/20	23.36	97.87	1000.91	1.6	27.59	2.77	27	24	3
2014/6/21	22.98	96.54	1003.14	2.94	49.88	2.32	28	21	7
2014/6/22	20.61	95.66	1006.85	2.02	29.68	1.98	22	21	1
2014/6/23	20.78	95.17	1006.38	1.68	31.97	2.15	23	21	2
2014/6/24	21.51	86.48	1005.77	3.11	23.33	2.85	26	20	6
2014/6/25	22.12	94.54	1004.45	1.79	15.64	2.29	24	21	3
2014/6/26	23.9	97.16	1002.4	1.76	28.91	2.47	28	23	5
2014/6/27	22.06	95.93	1005.06	1.96	22.68	2.63	24	22	2
2014/6/28	20.63	94.04	1006.1	1.6	9.26	2.37	23	19	4
2014/6/29	23.07	88.27	1006.81	1.83	3.87	3.64	25	22	3
2014/6/30	21.97	92.73	1008.64	2.33	14.93	2.61	24	21	3
2014/7/1	23.58	95.26	1006.4	2.61	8.6	3.38	28	23	5
2014/7/2	26.09	90.84	1001.37	2.13	32.69	3.98	35	24	11
2014/7/3	24.55	88.99	1002.72	2.57	2.89	6.12	32	24	8
2014/7/4	23.66	95.22	1004.47	4.24	21.07	3	29	24	5
2014/7/5	26.52	94.58	1002.03	3.48	17.6	3.27	33	25	8
2014/7/6	24.55	89.38	1003.51	1.7	5.75	4.76	29	24	5
2014/7/7	24.26	88.35	1002.52	2.34	0	5.53	29	24	5
2014/7/8	24.5	94.54	997.63	5.89	0	3.4	29	25	4
2014/7/9	26	86.75	998.7	4.12	0.03	6.3	33	25	8
2014/7/10	27.74	84.58	1001.13	1.88	0.46	5.9	34	26	8
2014/7/11	28.97	83.5	1001.69	1.67	4.78	6.54	37	29	8
2014/7/12	29.44	80.7	1001.33	2.14	27.23	4.74	38	32	6
2014/7/13	23.55	95.79	1005.56	2.22	37.81	1.75	26	24	2
2014/7/14	25.31	92.87	1006.8	1.79	3.96	5.11	31	23	8
2014/7/15	25.16	95.53	1007.19	0.96	11.71	2.64	29	24	5
2014/7/16	27.11	92.33	1007.32	2.75	2.95	4.13	34	25	9
2014/7/17	27.23	90.55	1007.62	4.31	0	5.05	34	27	7
2014/7/18	27.28	91.02	1008.48	4.02	0	4.77	34	26	8
2014/7/19	27.59	88.56	1008.76	3.11	5.12	5.23	33	26	7
2014/7/20	28.03	87.13	1006.71	2.98	0	6.37	37	26	11
2014/7/21	27.72	86.47	1004.57	4.07	0	6.32	36	26	10
2014/7/22	27.93	84.98	1003.31	3.77	1.11	6.33	36	27	9
2014/7/23	28.53	89.45	1000.68	5.08	8.62	5.58	33	28	5
2014/7/24	27.86	85.57	997.43	7.16	7.21	2.74	33	29	4
2014/7/25	28.94	82.08	1003.9	3.07	10.84	3.87	32	26	6
2014/7/26	28.54	85.22	1008.08	2.26	18.86	5.94	36	24	12
2014/7/27	27.8	87.5	1006.48	1.46	9.94	5.68	34	24	10
2014/7/28	27.45	85.96	1004.49	1.95	5.82	3.76	33	25	8
2014/7/29	27.93	83.1	1004.99	3.83	0	6.12	35	26	9
2014/7/30	28.18	86.97	1003.89	3.1	0	6.23	35	27	8
2014/7/31	27.64	86.78	998.96	5.12	0.55	5.63	33	26	7
2014/8/1	25.59	95.47	993.88	7.55	3.86	1.96	28	25	3
2014/8/2	26.02	90.48	996.59	5.47	0	2.94	29	25	4
2014/8/3	28.71	80.08	999.76	2	0.45	6.48	36	26	10
2014/8/4	29.07	82.51	1001.27	2.98	3.14	6.16	37	27	10
2014/8/5	28.79	83.47	1002.28	3.49	0.05	5.48	37	27	10
2014/8/6	28.58	83.84	1001.64	3.42	0.65	6.36	36	26	10
2014/8/7	28.19	82.11	1000.78	2.91	5.77	6.02	35	27	8
2014/8/8	26.87	87.17	1001.49	1.98	8.62	4.16	31	26	5
2014/8/9	26.91	86.67	1001.86	1.92	0.21	4.5	31	27	4
2014/8/10	26.69	80.7	1002.3	3.64	1.78	3.19	31	26	5
2014/8/11	25.91	81.7	1003.01	2.7	0.71	3.2	29	25	4
2014/8/12	25.46	82.01	1003.61	2.8	1.61	2.47	28	24	4
2014/8/13	27.42	83.84	1002.39	2.67	4.11	5.34	32	26	6
2014/8/14	25.81	87.91	1005.01	4.5	9.22	2.5	29	24	5
2014/8/15	24.24	91.13	1008.48	1.53	1.13	2.8	28	24	4
2014/8/16	25.03	92.44	1006.44	3.14	10.49	2.06	30	23	7
2014/8/17	24.83	91.41	1005.71	3.38	17.84	2.69	31	22	9
2014/8/18	22.94	96.02	1008.96	1.81	31.1	1.4	25	23	2
2014/8/19	23.57	96.25	1009.02	2.42	19.14	1.5	25	23	2
2014/8/20	22.11	96.42	1007.72	2.81	17.71	2.7	25	21	4
2014/8/21	25.05	88.9	1009.08	2.18	0.76	5.73	30	24	6
2014/8/22	26.18	89.88	1007.74	1.99	6.63	3.56	32	25	7
2014/8/23	28.17	84.26	1005.75	2.14	10.68	4.2	34	26	8
2014/8/24	28.28	87.42	1005.34	2.47	12.11	4.14	34	26	8
2014/8/25	25.59	87.31	1009.82	1.92	23.44	3.04	29	25	4
2014/8/26	24.44	88.75	1012.3	2.39	21.18	2.29	30	22	8
2014/8/27	26.24	90.35	1011.54	3.56	19	3.31	31	23	8
2014/8/28	26.34	90.44	1011.54	1.89	23.62	3.92	32	24	8
2014/8/29	25.74	89.82	1011.68	2.13	16.1	3.07	31	25	6
2014/8/30	24.41	85.83	1010.38	1.87	0	5.13	30	24	6
2014/8/31	26.54	88.72	1008.01	2.78	33.95	3.86	32	24	8
2014/9/1	26.85	86.25	1007.75	2.25	10.01	4.23	32	25	7
2014/9/2	27.79	85.59	1005.95	2.3	28.95	4.62	35	24	11
2014/9/3	23.03	85.77	1007.75	3.64	15.88	2.63	26	21	5
2014/9/4	23.22	82.78	1008.69	2.21	0	5.75	30	20	10
2014/9/5	25.18	83.75	1008.44	2.26	0	5.65	30	23	7
2014/9/6	25.04	86.61	1008.14	2.02	1.32	4.76	32	25	7
2014/9/7	24.86	87.13	1007.05	1.75	0.1	4.68	30	24	6
2014/9/8	25.29	83.56	1006.38	2.21	5.59	3.16	30	25	5
2014/9/9	24.96	92.35	1006.98	1.96	1.63	2.65	28	25	3
2014/9/10	24.95	87.06	1009.65	3.22	2.61	2.16	26	24	2
2014/9/11	24.57	75.73	1009.68	3.19	2.28	2.59	25	21	4
2014/9/12	26.37	87.65	1006.13	3.57	16.37	3.89	32	24	8
2014/9/13	23.93	92.14	1008.57	3.81	3.02	2.44	27	23	4
2014/9/14	24.45	84.82	1010.36	3.28	0.52	2.64	26	22	4
2014/9/15	24.44	80.54	1011.78	3.27	0	3.28	28	23	5
2014/9/16	24.42	80.88	1013.06	2.69	0	4.17	28	23	5
2014/9/17	25.84	82.82	1013.22	2.74	2.14	5.26	31	25	6
2014/9/18	22.58	85.72	1013.11	3.25	15.07	1.82	26	20	6
2014/9/19	20.3	95.33	1010.3	3.94	4.64	2.11	20	19	1
2014/9/20	21.26	92.85	1009.73	2.91	9.22	2.45	22	20	2
2014/9/21	21.89	93.39	1010.34	6.72	73.65	2.04	23	21	2
2014/9/22	23.99	96.13	1002.21	8.73	30.82	1.91	25	23	2
2014/9/23	22.84	94.06	1005.47	5.32	0.01	1.96	26	24	2
2014/9/24	22.92	88.77	1012.14	3.63	0	2.66	26	22	4
2014/9/25	21.95	83.88	1013.52	2.14	0	2.55	27	19	8
2014/9/26	23.6	85.66	1012.15	2.22	0	4.71	29	22	7
2014/9/27	24.45	87.01	1012.74	2.72	0	4.9	31	22	9
2014/9/28	24.54	84.96	1010.17	3.79	0.87	5.18	31	23	8
2014/9/29	25.01	88.15	1010.28	3.65	6.12	4.77	35	23	12
2014/9/30	20.85	87.91	1015.73	5.31	0	1.87	23	17	6
2014/10/1	18.9	83.91	1013.34	2.27	0	4.6	25	17	8
2014/10/2	22.18	80.83	1010.82	2.95	0	4.86	28	21	7
2014/10/3	20.72	74.63	1013.45	5.25	0	4.41	27	17	10
2014/10/4	20.84	75.9	1014.58	5.38	0	4.74	25	18	7
2014/10/5	21.42	76.06	1016.74	6.48	0	4.73	26	18	8
2014/10/6	20.1	68.26	1019.47	5.07	0	4.33	25	16	9
2014/10/7	19.22	74.26	1018.71	3.49	0	2.84	24	14	10
2014/10/8	20.18	78.03	1016.9	3.84	0	3.36	24	14	10
2014/10/9	21.44	82.52	1014.7	4.34	0	3.32	24	19	5
2014/10/10	21.35	90.36	1014.61	5.56	0	2.16	22	21	1
2014/10/11	21.67	86.59	1014.1	6.78	0	3.24	26	20	6
2014/10/12	20.24	78.33	1012.69	9.6	0	2.39	24	19	5
2014/10/13	17.01	64.91	1018.5	7.86	0	4.04	21	12	9
2014/10/14	16.24	56.53	1019.2	4.79	0.02	4.44	21	10	11
2014/10/15	14.69	63.65	1019.45	2.04	0.15	4.6	23	11	12
2014/10/16	17.9	65.2	1021.55	1.65	0.18	4.39	25	15	10
2014/10/17	18.43	74.68	1019.77	2.14	0	3.55	25	16	9
2014/10/18	19.69	74.81	1018.53	3.2	0	3.3	23	15	8
2014/10/19	21.18	80.3	1015.53	4.39	0.18	4.43	28	17	11
2014/10/20	22.64	80.06	1012.57	3.11	1.52	4.34	30	21	9
2014/10/21	22.03	79.09	1014.7	5.19	1.66	3.6	30	18	12
2014/10/22	17.86	78.82	1020.26	4.39	0	3.08	23	13	10
2014/10/23	17.52	74.53	1018.5	2.59	0	4.23	24	12	12
2014/10/24	18.34	72.11	1017.19	2.74	0	4.3	26	12	14
2014/10/25	19.75	72.45	1016.46	2.89	0	4.25	27	15	12
2014/10/26	20.63	78.35	1017.79	1.89	0.09	4.2	29	16	13
2014/10/27	18.39	77.21	1022.69	4.57	0.6	3.52	23	14	9
2014/10/28	17.68	75.17	1021.39	3.22	2.08	3.33	23	16	7
2014/10/29	19.08	79.74	1019.15	3.37	12.71	1.98	24	18	6
2014/10/30	21.13	85.78	1015.62	2.38	1.23	2.21	26	20	6
2014/10/31	20.84	89.65	1013.98	2.84	3.23	2.42	26	18	8
2014/11/1	18.79	84.97	1015.54	4.9	13.47	1.45	20	17	3
2014/11/2	15.86	62.03	1020.18	6.33	0.08	1.73	18	8	10
2014/11/3	12.41	62.71	1021.33	3.22	0	3.97	18	7	11
2014/11/4	14.69	67.28	1019.37	2.36	0	3.93	20	9	11
2014/11/5	17.23	69.95	1017.4	2.57	0	3.63	24	13	11
2014/11/6	16.44	79.38	1021.69	3.76	2.84	2.12	20	11	9
2014/11/7	16.42	75.67	1023.25	4.33	20.3	1.68	19	14	5
2014/11/8	15.7	88.94	1022.03	3.83	2.95	1.22	16	14	2
2014/11/9	15.38	83.41	1022.17	3.87	6	1.17	16	14	2
2014/11/10	14.68	78.78	1020.26	2.77	2.92	1.55	18	13	5
2014/11/11	15.97	73.72	1018.06	2.94	0	2.94	19	14	5
2014/11/12	15.35	60.85	1022.12	4.55	0.13	2.87	19	10	9
2014/11/13	11.15	49.35	1025.05	2.38	0.01	2.46	16	5	11
2014/11/14	12.49	54.34	1025.67	2.47	0.26	3.65	17	5	12
2014/11/15	14.94	77.04	1024.52	2.81	1.81	2.58	18	9	9
2014/11/16	14.67	82.78	1023.4	4.27	1.46	1.12	15	12	3
2014/11/17	12.84	62.59	1026.81	5.72	0.31	3.14	16	8	8
2014/11/18	12.91	69.72	1027.16	3.73	0.02	3.25	16	6	10
2014/11/19	14.08	73.05	1023.07	3.07	0.15	2.63	17	8	9
2014/11/20	15.55	71.7	1020.37	3.28	0	3.5	21	9	12
2014/11/21	17.03	81.34	1018.34	1.61	0.01	3.14	24	12	12
2014/11/22	18.74	84.36	1018.69	2.17	0.08	3.11	24	14	10
2014/11/23	19.34	85.97	1016.44	3.99	0.14	2.76	24	16	8
2014/11/24	18.34	82.07	1014.4	4.62	1	2.67	27	14	13
2014/11/25	13.7	87.03	1015.85	4.28	0.15	1.36	14	12	2
2014/11/26	13.45	75.96	1018.55	3.3	0	2.82	18	8	10
2014/11/27	16.77	74.89	1015.56	4.94	2.18	3.15	21	11	10
2014/11/28	15.08	78.79	1017.8	4.02	2.31	1.89	17	13	4
2014/11/29	17.54	87.59	1013.68	4.13	2.33	1.92	19	14	5
2014/11/30	14.04	84.4	1016.72	7.83	2.06	1.12	18	10	8
2014/12/1	7.23	52.78	1025.92	7.32	0.22	2.78	11	1	10
2014/12/2	4.87	48.22	1024.92	2.45	1.41	2.56	8	0	8
2014/12/3	8.47	68.21	1023.4	5.27	6.79	1.75	12	3	9
2014/12/4	6.01	54.74	1026.87	7.1	0.45	2.43	8	1	7
2014/12/5	5.38	41.09	1026.83	4.41	0	3.25	9	-2	11
2014/12/6	6.91	56.36	1025.53	2.79	0	3.14	11	0	11
2014/12/7	10.46	59	1024.09	4.43	0	2.62	15	4	11
2014/12/8	9.26	61.59	1029.44	4.97	0.03	3.15	11	5	6
2014/12/9	11.4	74.79	1027.61	3.58	0.27	1.23	12	7	5
2014/12/10	10.39	82.41	1024	5.99	0.3	0.89	13	6	7
2014/12/11	7.18	67.29	1027.03	6.5	0.03	1.19	8	4	4
2014/12/12	6.44	45.81	1029.34	6.73	0.23	2.6	9	-2	11
2014/12/13	4.98	45.01	1029.76	3.4	0.03	3.19	9	-2	11
2014/12/14	8.49	56.86	1026.21	3.27	0.25	3.08	11	1	10
2014/12/15	9.39	69.34	1023.86	6.51	0.15	0.63	11	5	6
2014/12/16	4.39	42.49	1030.92	9.54	0	3.18	7	1	6
2014/12/17	4.4	36.57	1031.84	5.57	0.05	3.18	7	-4	11
2014/12/18	7.38	64.03	1030.49	2.82	0.38	3.06	10	0	10
2014/12/19	9.17	74.88	1023.95	4.09	2.91	1.45	12	2	10
2014/12/20	6.9	59.67	1026.15	5	0.06	3.13	11	0	11
2014/12/21	4.51	48.9	1029.1	7.17	0.84	2.4	7	-3	10
2014/12/22	4.59	46.79	1027.63	3.03	2.72	3.17	9	-1	10
2014/12/23	8.98	68.63	1022.05	3.63	0	3.02	15	3	12
2014/12/24	9.58	53.17	1026.12	4.98	0	3.17	15	3	12
2014/12/25	7.18	69.95	1028.16	4.4	0.14	2.34	9	1	8
2014/12/26	8.3	75.82	1027.19	3.29	1.13	2.61	11	3	8
2014/12/27	8.23	72.58	1026.63	3.15	1.06	2.08	12	4	8
2014/12/28	8	68.44	1020.94	3.12	0	2.11	12	0	12
2014/12/29	8.77	54.6	1018.47	2.71	0	3.22	16	0	16
2014/12/30	10.73	47.98	1018.69	2.31	0	3.22	18	1	17
2014/12/31	7.23	48.19	1027.3	8.87	0	3.23	15	1	14
2015/1/1	2.65	35.97	1030.84	5.17	0	3.24	6	-4	10
2015/1/2	3.82	36.37	1027.74	1.92	0	3.24	11	-2	13
2015/1/3	8.52	49.67	1019.41	3.7	0	2.05	14	1	13
2015/1/4	11.88	66.71	1015.4	2.87	0	3.28	20	4	16
2015/1/5	15.29	66.69	1012.85	5.03	0	2.6	23	9	14
2015/1/6	6.67	74.95	1021.93	7.02	0	1.31	10	3	7
2015/1/7	4.97	57.28	1027.64	5.94	0	1.27	7	0	7
2015/1/8	5.34	41.93	1029.46	3.99	0	3.32	9	-1	10
2015/1/9	6.42	44.21	1027.48	1.78	0.04	3.26	12	0	12
2015/1/10	7.98	48.84	1025.9	1.43	0.3	1.49	12	-2	14
2015/1/11	9.47	54.3	1028.31	3.32	0.25	3.24	17	1	16
2015/1/12	7.81	72.43	1030.83	4.04	9.76	1.32	10	7	3
2015/1/13	9.09	91.34	1024.42	5.65	56.17	1.19	10	7	3
2015/1/14	7.75	88.47	1022.27	7.21	0	1.36	9	7	2
2015/1/15	7.23	76.12	1023.48	2.74	0	1.33	8	6	2
2015/1/16	7.84	67.98	1024.46	4.38	0	3.4	13	4	9
2015/1/17	4.42	69.87	1027.7	3.41	0	2.77	8	0	8
2015/1/18	7.49	55.91	1023.29	3.09	0	2.95	13	1	12
2015/1/19	6.54	51.34	1024.16	2.31	0	3.52	13	0	13
2015/1/20	9.7	72.94	1019.73	3.04	0.02	3.08	14	4	10
2015/1/21	10.34	57.94	1018.55	4.67	0	3.53	18	5	13
2015/1/22	4.85	64.1	1021.51	3.87	0	3.19	10	-1	11
2015/1/23	7.33	62.62	1018.77	3.22	0	3.64	14	0	14
2015/1/24	12.14	69.3	1017.88	3.84	0	3.42	19	5	14
2015/1/25	13.11	76.21	1017.84	3.14	0	1.73	17	10	7
2015/1/26	9.6	80.81	1020.34	3.91	0	1.62	12	7	5
2015/1/27	6.17	78.33	1023.81	6.52	0	1.32	8	2	6
2015/1/28	6.11	76.91	1023.4	2.94	0	1.07	5	3	2
2015/1/29	5.88	84.17	1022.44	4.19	0	1.36	7	3	4
2015/1/30	3.97	64.35	1028.22	5.78	0	1.24	4	2	2
2015/1/31	4.04	65.3	1030.93	4.09	0	2.41	6	3	3
2015/2/1	5.76	76.75	1028.56	2.16	0.01	1.31	5	4	1
2015/2/2	6.68	78.1	1027.05	2.67	0.1	1.6	6	4	2
2015/2/3	5.89	82.67	1025.83	3.28	0	1.53	7	5	2
2015/2/4	5.53	59.89	1025.01	5.41	0	2.63	9	3	6
2015/2/5	3.48	47.97	1026.91	4.74	0	3.92	8	-3	11
2015/2/6	4.3	51.15	1023.19	2.02	0	3.25	10	-2	12
2015/2/7	6.76	51.49	1021.38	2.9	0	4.01	14	0	14
2015/2/8	2.97	55.63	1028.96	5.76	0	3.15	7	-3	10
2015/2/9	1.25	57.22	1027.6	2.71	0	3.82	6	-5	11
2015/2/10	4.54	47.1	1018.1	2.32	0.14	4.19	12	-2	14
2015/2/11	10.17	39.39	1012.89	2.71	0.98	3.4	17	2	15
2015/2/12	9.04	49.16	1015.68	3.61	0	4.26	17	1	16
2015/2/13	10.32	62.38	1016.79	2.28	0	4.3	17	3	14
2015/2/14	15.08	66.01	1014.88	4.87	27.22	3.27	21	6	15
2015/2/15	17.11	73.91	1011.67	2.59	0.83	2.16	21	13	8
2015/2/16	11.58	80.62	1015.6	4.11	0	2.48	16	7	9
2015/2/17	7.99	73.46	1019	2.08	0	3.14	14	1	13
2015/2/18	7.27	56.87	1023.45	3.22	0	4.46	13	1	12
2015/2/19	7.76	63.22	1022.3	3.61	0.56	4.3	13	4	9
2015/2/20	12	77.58	1013.64	5.13	5.11	2.33	14	9	5
2015/2/21	10.27	85.35	1014.6	3.48	8.24	1.84	12	9	3
2015/2/22	9.01	77.16	1018.27	4.33	6.01	2.12	10	6	4
2015/2/23	8.2	78.72	1016.84	2.64	0.55	1.7	8	6	2
2015/2/24	9.41	82.67	1014.49	2.82	0	1.62	10	7	3
2015/2/25	10.99	87.64	1012.56	2.89	26.07	2.3	11	9	2
2015/2/26	9.16	85.4	1019.14	4.18	6.85	1.55	11	7	4
2015/2/27	6.71	82.69	1021.39	4.73	7.7	1.63	7	5	2
2015/2/28	6.16	87.8	1019.68	5.63	12.41	1.67	7	5	2
2015/3/1	5.35	69.39	1022.06	4.34	1.32	2.57	9	1	8
2015/3/2	9.35	70.77	1013.38	4.32	10.59	4.74	14	4	10
2015/3/3	10.32	66.02	1015.01	5.92	8.26	1.8	14	6	8
2015/3/4	5.26	61.7	1023.03	3.86	0	2.44	7	3	4
2015/3/5	5.37	79.33	1021.02	2.93	0	1.57	5	4	1
2015/3/6	5.36	81.69	1019.73	2.22	0	2.24	8	5	3
2015/3/7	7.47	74.06	1019.67	2.52	0.02	2.99	10	7	3
2015/3/8	9.04	90.87	1015.63	4.63	0.15	1.82	10	7	3
2015/3/9	8.26	80.03	1025.39	6.43	0	3.4	13	5	8
2015/3/10	4.27	59.39	1027.84	3.39	0	3.84	7	0	7
2015/3/11	7.13	60.8	1022.38	1.76	0	4.34	11	4	7
2015/3/12	10.04	59.46	1017.47	2.91	0.16	5.24	18	4	14
2015/3/13	13.43	64.44	1016.4	2.11	2.74	4.36	22	7	15
2015/3/14	12.81	79.61	1017.06	3.27	18.72	2.57	17	10	7
2015/3/15	11.86	92.73	1016.03	2.44	22.53	1.96	13	11	2
2015/3/16	14.97	90.12	1012.93	2.27	0.25	4.09	19	12	7
2015/3/17	19.8	84.44	1005.41	3.59	1.74	5.17	26	15	11
2015/3/18	17.8	80.63	1006.5	4.93	0	3.25	22	13	9
2015/3/19	13.3	82.83	1013.72	2.98	0	3.22	17	12	5
2015/3/20	12.36	83.77	1016.27	2.36	0	2.26	14	11	3
2015/3/21	13.19	78.97	1017.53	1.98	0	2.9	16	8	8
2015/3/22	13.08	60.74	1020.63	2.56	4.11	5.3	21	6	15
2015/3/23	10.29	61.66	1024.93	2.81	30.42	2.57	16	4	12
2015/3/24	10.68	50.78	1028.99	3.6	11.34	5.49	15	8	7
2015/3/25	10.71	59.9	1028.88	3.77	1.5	5.19	17	6	11
2015/3/26	11.9	82.8	1024.78	2.78	22.45	1.96	13	9	4
2015/3/27	9.93	93.24	1020.12	3.26	0	2.39	13	8	5
2015/3/28	13.77	74.28	1014.62	1.83	0.15	4.33	20	10	10
2015/3/29	16.95	63.08	1013.05	3.18	1.06	5.51	24	14	10
2015/3/30	16.99	87.43	1009.83	3.79	5.38	2.82	21	16	5
2015/3/31	23.15	72.45	1006.83	2.43	0.06	5.16	30	17	13
2015/4/1	23.35	74.94	1003.72	3.08	2.07	5.71	32	20	12
2015/4/2	23.62	73.56	998.64	4.85	2.4	5.31	32	18	14
2015/4/3	14.32	84.95	1005.96	2.88	11.27	2.33	17	13	4
2015/4/4	19.51	74.81	1006.92	2.23	13.53	4.36	27	15	12
2015/4/5	17.85	83.39	1009.66	3.62	0	5.12	24	13	11
2015/4/6	12.67	81.7	1017.53	6.28	1.92	1.91	14	9	5
2015/4/7	8.09	81.58	1023.68	6.53	13.46	1.46	9	6	3
2015/4/8	8.27	64.93	1022.43	3.14	0	4.04	12	5	7
2015/4/9	11.47	75.16	1019.28	2.09	4.06	3.12	14	10	4
2015/4/10	11.45	74.98	1019.79	2.16	0.36	3.48	16	6	10
2015/4/11	12.37	67.5	1019.76	2.23	0.58	4.9	20	9	11
2015/4/12	14.65	63.15	1015.98	2.98	1.36	4.13	21	9	12
2015/4/13	11.41	51.89	1015.51	6.12	0	5.22	17	6	11
2015/4/14	12.45	57.62	1011.57	5.25	1.53	4.51	19	6	13
2015/4/15	19.22	39.79	1008.66	2.89	9.35	5.36	26	14	12
2015/4/16	18.7	59.67	1011.01	3.81	2.24	6.13	29	11	18
2015/4/17	17.8	77.06	1009.23	4.98	17.12	5.38	24	16	8
2015/4/18	22.48	76.08	1003	3.94	10.5	3.24	23	18	5
2015/4/19	20.94	73.57	1002.05	3.79	1.58	3.44	26	13	13
2015/4/20	13.26	76.32	1011	5.83	0.45	2.22	14	10	4
2015/4/21	13.39	67.72	1015.12	2.51	0	5.97	21	8	13
2015/4/22	16.13	41.84	1018.06	2.38	0	6.04	25	11	14
2015/4/23	18.88	35.26	1017.36	3.36	0	4.52	26	15	11
2015/4/24	18.43	62.21	1016.36	2.07	0	3.16	23	15	8
2015/4/25	19.79	43.18	1016.25	2.55	0	5.81	28	13	15
2015/4/26	18.91	51.28	1014.3	3.86	3.33	4.88	26	16	10
2015/4/27	20.08	78.79	1008.21	3.89	23.92	3.38	26	17	9
2015/4/28	24.02	58.55	1004.33	2.39	4.46	6.1	33	18	15
2015/4/29	19.56	73.1	1008.85	4.49	0	5.63	26	14	12
2015/4/30	19.55	60.56	1009.64	2.61	0.04	6.37	28	15	13
2015/5/1	20.37	67.42	1006.21	5.08	0.92	6.09	29	19	10
2015/5/2	22.76	77.78	1002.96	5.24	6.43	3.24	25	19	6
2015/5/3	18.78	71.87	1008.54	3.73	1.44	6.09	26	16	10
2015/5/4	19.3	57.56	1011.8	2.77	1.13	5.07	25	16	9
2015/5/5	18.06	46.67	1007.8	3.58	0	5.87	26	16	10
2015/5/6	17.64	72.65	1005.95	1.74	0.39	4.08	23	15	8
2015/5/7	19.96	70.65	1009.12	2.83	5.22	6.3	28	15	13
2015/5/8	20.5	70.66	1004.53	4.94	17.98	4.49	26	18	8
2015/5/9	17.9	83.49	1009.54	3.43	5.66	3.92	21	15	6
2015/5/10	18.77	81.63	1010.48	4.73	15.84	3.68	24	18	6
2015/5/11	17.77	87.61	1006.86	5.87	11.42	3.88	28	13	15
2015/5/12	19.4	49.94	1007.95	3.76	4.24	6.62	28	12	16
2015/5/13	22.58	57.25	1005.06	4.03	13.83	5.97	30	20	10
2015/5/14	21.58	85.05	1005.9	2.24	35.05	2.47	24	19	5
2015/5/15	24.81	79.79	1004.46	2.31	15.81	4.91	31	19	12
2015/5/16	17.69	85.14	1009.15	2.08	19.66	2.21	21	16	5
2015/5/17	20.2	81.18	1003.5	3.59	0.63	4.72	23	17	6
2015/5/18	21.89	87.09	1001.83	2.29	20.15	2.26	25	21	4
2015/5/19	21.71	85.6	1003.52	2.36	2.49	5.46	29	20	9
2015/5/20	19.39	67.2	1010.37	3.27	10.81	4.78	26	14	12
2015/5/21	17.59	58.79	1011.91	3.22	7.73	6.51	26	14	12
2015/5/22	19.41	76.07	1007.21	3.26	5.54	6.04	26	19	7
2015/5/23	19.16	87.57	1004.96	1.46	3.75	2.47	24	20	4
2015/5/24	19.5	86.45	1005.18	2.01	0	4.24	25	18	7
2015/5/25	19.81	76.42	1006.9	2.77	0	6.11	28	17	11
2015/5/26	21.38	60.94	1005.89	3.98	0.04	6.25	28	21	7
2015/5/27	23.36	80.4	1000.68	3.67	0.3	5.95	29	22	7
2015/5/28	23.37	84.72	1000.87	2.83	0.55	5.75	27	21	6
2015/5/29	24.83	85.89	999.9	3.32	7.4	4.55	28	22	6
2015/5/30	21.19	88.67	1003.84	3.44	9.3	2.13	25	20	5
2015/5/31	21.35	84.17	1005.02	3.33	0	5.09	27	19	8
2015/6/1	24.36	80.93	1002.81	3.88	1.97	6.13	30	24	6
2015/6/2	26.82	80.45	1000.88	3.32	13.76	2.69	32	23	9
2015/6/3	20.96	69.69	1008.65	3.14	0	2.39	24	19	5
2015/6/4	19.73	59.71	1005.28	2.32	0	2.95	22	17	5
2015/6/5	21.35	67.87	1004.41	3.88	0	6.02	29	19	10
2015/6/6	22.22	68.84	1006.3	4.2	3.07	6.63	30	21	9
2015/6/7	23.42	81.98	1003.79	1.83	24.29	3.8	30	20	10
2015/6/8	23.01	93.28	1001.57	2.13	22.51	1.98	25	20	5
2015/6/9	20.74	94.02	1002.95	1.68	21.9	1.94	21	20	1
2015/6/10	25.37	86.89	1000.51	1.54	17.44	4.96	25	22	3
2015/6/11	25.49	79.9	1002.35	2.22	1.18	3.16	31	22	9
2015/6/12	26	59.54	1002.91	2.58	1.89	5.89	33	24	9
2015/6/13	24.57	77.8	1002.42	2.58	14.56	2.5	27	22	5
2015/6/14	23.1	87.92	1004.98	1.61	9.94	2.23	25	22	3
2015/6/15	25.4	89.76	1003.06	2.61	16.99	3.84	32	24	8
2015/6/16	24.28	91.48	1000.7	2.96	3.55	3.85	31	24	7
2015/6/17	26.9	80.14	997.14	4.08	29.4	3.9	33	22	11
2015/6/18	21.03	94.33	1002.53	1.89	7.88	1.4	23	21	2
2015/6/19	22.59	83.14	1005.09	3.1	0.01	5.27	27	22	5
2015/6/20	23.35	84.82	1005.03	2.84	0.44	5.2	29	22	7
2015/6/21	22.27	89.44	1005.41	3.4	11.75	2.98	24	20	4
2015/6/22	24.67	90.73	1002.88	1.52	22.31	3.85	28	22	6
2015/6/23	26.27	88.14	1003.27	2.27	12.54	5.84	33	25	8
2015/6/24	28.8	79.87	999.73	1.58	4.91	4.9	36	26	10
2015/6/25	31.24	68.23	996.34	3.86	2.02	5.53	36	27	9
2015/6/26	26.81	86.76	998.64	3.43	13.13	4.53	34	26	8
2015/6/27	26.28	86.89	1000.81	2.5	19.36	3.58	34	24	10
2015/6/28	24.25	89.62	1003.72	3.22	4.28	3.41	26	24	2
2015/6/29	27.82	86.22	998.97	2.37	8.22	4.54	32	25	7
2015/6/30	28.89	80.12	995.95	3.86	9.78	3.66	36	23	13
2015/7/1	22.66	93.75	998.15	2.12	18.66	1.32	23	21	2
2015/7/2	23.01	84.71	999.82	2.03	7.71	4.68	29	22	7
2015/7/3	21.9	83.81	1002.62	1.63	9.74	1.65	28	22	6
2015/7/4	20.58	89.41	1006	2.32	23.74	1.94	26	18	8
2015/7/5	19.6	93.26	1006.5	3.97	21.76	1.78	19	18	1
2015/7/6	19.72	93.48	1004.18	4.52	7.19	1.54	20	19	1
2015/7/7	20.99	93.49	1002.97	3.87	0.08	0.74	22	20	2
2015/7/8	22.49	92.42	1004.66	2.98	0.32	2.42	23	22	1
2015/7/9	24.39	96.69	1003.62	4.06	2.51	2.47	26	23	3
2015/7/10	24.17	92.37	993.71	12.83	19.48	2.22	26	24	2
2015/7/11	24.07	93.34	981.06	14.63	29.17	1.97	25	24	1
2015/7/12	25.3	83.71	995.63	4.23	0.02	4.01	31	23	8
2015/7/13	27.58	71.92	998.71	1.66	0.15	6.49	34	23	11
2015/7/14	26.36	78.35	999.41	2.19	1	5.96	34	23	11
2015/7/15	25.37	82.51	998.68	2.58	1.11	6.15	33	24	9
2015/7/16	24.89	90.66	998.6	3.66	1.72	4.88	31	25	6
2015/7/17	25.33	90.77	1000.02	4.83	9.09	5.1	29	25	4
2015/7/18	25.3	87.74	1001.06	3.78	1.74	5.7	31	24	7
2015/7/19	25.24	86.18	1002.17	2.33	0	6.69	34	24	10
2015/7/20	26.65	85.09	1001.89	1.63	3.43	5.8	34	26	8
2015/7/21	26.61	87.46	1001.62	2.21	20.11	3.79	29	25	4
2015/7/22	27.41	85.31	1000.79	3.07	10.51	5.25	33	27	6
2015/7/23	27.73	86.97	1000.91	2.77	18.81	4.42	34	26	8
2015/7/24	28.13	85.55	1000.19	2.64	2.43	4.68	34	27	7
2015/7/25	29	76.71	1000.34	1.62	2.19	6.15	37	27	10
2015/7/26	29.84	73.73	1003.19	1.96	7.14	6.31	38	26	12
2015/7/27	30.73	69.7	1004.87	2.27	1.21	6.4	38	28	10
2015/7/28	30.93	67.48	1004.69	2.04	5.53	5.79	37	25	12
2015/7/29	30.17	70.32	1004.75	2.27	2.39	6.51	40	25	15
2015/7/30	29.31	63.06	1005	2.04	0	6.02	36	26	10
2015/7/31	29.53	68.97	1004.96	2.21	2.89	6.34	38	27	11
2015/8/1	29.72	70.4	1005.68	2.54	4.27	6.44	37	27	10
2015/8/2	28.99	71.14	1005.63	3.21	0.15	6.37	38	26	12
2015/8/3	28.45	71.26	1004.04	3.37	0	6.49	37	26	11
2015/8/4	28.52	71.24	1002.45	3.01	0	6.32	39	26	13
2015/8/5	28.25	72.65	1002.32	3.39	0	6.31	38	26	12
2015/8/6	27.71	79.51	1004.02	3.41	1.1	6.35	35	27	8
2015/8/7	28.15	84.36	1004.95	4.58	7.71	4.62	32	26	6
2015/8/8	27.13	88.24	1002.78	8.25	62.47	4.57	31	26	5
2015/8/9	26.5	88.15	1002.13	5.97	31.45	2.86	30	27	3
2015/8/10	26.73	86.4	1001.11	6.99	24.89	2.48	29	26	3
2015/8/11	26.67	84.38	1001.57	3.98	7.38	4.07	31	25	6
2015/8/12	26.12	77.25	1004.62	2.58	3.76	5.33	32	25	7
2015/8/13	25.39	81.38	1003.46	2.43	14.86	3	28	24	4
2015/8/14	24.16	90.9	1002.49	1.88	10.55	2.71	27	24	3
2015/8/15	26.33	85.07	1001.43	2.02	14.29	5.43	33	25	8
2015/8/16	25.52	86.25	1002.19	1.37	12.9	4.03	30	23	7
2015/8/17	24.91	78.71	1004.68	1.77	6.78	5.45	31	22	9
2015/8/18	25.33	85.14	1006.04	2.62	3.07	5.01	32	24	8
2015/8/19	26.7	85.09	1005.07	3.34	12.28	5.61	32	26	6
2015/8/20	28.49	78.65	1002.53	2.48	14.29	5.84	35	25	10
2015/8/21	25.77	88.71	1002.05	1.97	1.44	3.04	29	25	4
2015/8/22	25.25	87.49	1000.83	3.03	2.51	4.25	32	24	8
2015/8/23	25.91	86.42	998.6	4.24	1.88	3.35	29	25	4
2015/8/24	23.92	89.94	997.99	7.73	1.81	2.18	26	24	2
2015/8/25	24.49	79.97	1003.09	4.46	0.22	5.3	29	22	7
2015/8/26	24.92	75.95	1005.79	2.16	2.6	3.33	29	23	6
2015/8/27	25.63	74.43	1005.17	1.78	7.64	5.55	32	23	9
2015/8/28	25.63	72.21	1004.53	1.98	59.58	4.07	31	23	8
2015/8/29	25.12	74.12	1004.41	2.06	5.85	3.84	31	22	9
2015/8/30	23.53	80.46	1005.4	1.67	8.56	3.32	30	21	9
2015/8/31	23.68	80.08	1005.95	2.02	4.3	5.16	30	22	8
2015/9/1	24.96	78.64	1006.05	2.44	1.65	5.98	32	23	9
2015/9/2	25.78	74.35	1007.92	1.47	2.59	4.86	31	24	7
2015/9/3	26.07	69.17	1010.06	2.5	1.73	5.36	32	25	7
2015/9/4	26.46	79.47	1006.87	3.24	3.63	4.03	31	26	5
2015/9/5	26.38	83.23	1001.95	4.21	26.68	2.51	33	24	9
2015/9/6	24.37	79.83	1003.89	3.07	0.08	4.63	30	23	7
2015/9/7	23.43	77.65	1007.17	2.98	0	5.03	30	21	9
2015/9/8	22.82	78.7	1009.58	3.05	0	5.19	29	20	9
2015/9/9	21.32	69.41	1011.56	2.35	0	5.65	29	18	11
2015/9/10	21.12	69.5	1010.69	1.94	0	5.72	29	17	12
2015/9/11	22.44	69.31	1008.65	1.82	0.03	5.55	31	21	10
2015/9/12	20.69	76.78	1012.76	4.42	1.66	2.27	26	17	9
2015/9/13	21.14	64.95	1014.8	2.46	15.13	4.75	27	19	8
2015/9/14	21.57	78.74	1014.06	1.37	38.26	2.49	24	20	4
2015/9/15	18.31	93.07	1012.24	1.37	19.13	2.29	20	19	1
2015/9/16	21.12	83.79	1012.16	3.96	0.01	3.87	25	20	5
2015/9/17	20.99	77.93	1013.54	2.3	0.08	5.21	27	18	9
2015/9/18	20.23	76.89	1012.51	1.86	0.05	2.59	27	18	9
2015/9/19	19.82	80.07	1010.3	1.6	0.78	3.04	27	18	9
2015/9/20	20.95	81.61	1009.06	0.98	2.8	2.21	25	20	5
2015/9/21	22.25	77.95	1009.21	2.41	0.1	4.67	27	21	6
2015/9/22	21.75	91.42	1007.61	2.27	0.93	2.18	24	21	3
2015/9/23	22.6	87.62	1004.34	3.1	2.34	2.38	26	21	5
2015/9/24	21.67	85.33	1003.97	2.07	4.49	4.49	27	21	6
2015/9/25	21.84	85.57	1004.84	2.68	1.81	2.13	26	21	5
2015/9/26	22.05	82.88	1007.97	3.71	0	4.54	28	19	9
2015/9/27	22.6	76.23	1008.95	4.59	0.35	4.79	27	21	6
2015/9/28	23.72	92.4	1009.06	4.42	8.27	2.17	26	23	3
2015/9/29	25.37	91.8	1010.64	6.26	42.04	2.44	27	25	2
2015/9/30	26.32	89.05	1007.93	3.91	7.56	1.66	29	26	3
2015/10/1	19.89	79.91	1011.76	5.68	0.6	1.89	26	15	11
2015/10/2	19.5	71.59	1014.4	2.19	0.53	4.93	25	17	8
2015/10/3	22.09	80.9	1017.14	2.25	0	3.52	28	20	8
2015/10/4	20.77	82.98	1019.14	2.47	0.68	1.91	24	20	4
2015/10/5	21.17	87.29	1016.52	2.12	4.98	1.73	21	19	2
2015/10/6	21.17	80.12	1013.99	2.63	2.45	2	21	20	1
2015/10/7	20.57	86.31	1009.46	2.88	6.59	1.85	23	20	3
2015/10/8	18.98	91.04	1010.48	2.7	17.76	2.1	21	19	2
2015/10/9	19.47	73.68	1011.29	2.78	2.38	2.6	23	17	6
2015/10/10	19.47	64.2	1012.93	3.23	6.37	2.05	24	15	9
2015/10/11	16.49	58.42	1017.7	2.22	0	4.29	24	12	12
2015/10/12	16.12	58.89	1019.64	1.51	0	4.72	24	11	13
2015/10/13	16.21	61.02	1018.85	1.68	0	4.63	25	14	11
2015/10/14	17.32	65.67	1016.23	1.53	0	3.55	25	14	11
2015/10/15	17.89	73.25	1014.63	1.31	0	4.61	27	14	13
2015/10/16	18.22	75.06	1015.04	1.89	0	4.51	26	14	12
2015/10/17	17.84	72.66	1015.36	2.15	0	4.44	26	14	12
2015/10/18	19.1	75.96	1014.9	2.62	0	4.16	25	14	11
2015/10/19	18.73	77.86	1011.49	2.16	0	4.11	26	15	11
2015/10/20	19.33	82.07	1010.86	2.17	0	4.01	26	15	11
2015/10/21	19.64	77.95	1013.13	2.37	0	4.31	26	17	9
2015/10/22	20.71	83.42	1013.84	2.77	0	3.79	27	18	9
2015/10/23	20.01	88.63	1013.57	2.03	0	2.72	25	19	6
2015/10/24	20.44	83.8	1016.09	2.19	0	3.83	27	18	9
2015/10/25	20.34	78.12	1016.68	2.56	0	3.75	26	16	10
2015/10/26	21.91	75.99	1012.59	4.04	0	4.14	27	17	10
2015/10/27	15.77	71.65	1016.14	4.28	0	2.07	19	11	8
2015/10/28	18.23	64.66	1017.69	1.88	0.71	3.29	20	14	6
2015/10/29	18.61	84.9	1017.18	3.49	4.99	1.19	19	16	3
2015/10/30	16.44	80.05	1023.1	4.62	32.99	1.39	17	15	2
2015/10/31	15.75	73.52	1024.31	3.29	35.95	1.06	18	12	6
2015/11/1	12.38	85.72	1021.92	3.69	10.38	1.46	13	9	4
2015/11/2	12.35	62.17	1022.14	2.58	4.4	3.94	18	8	10
2015/11/3	16.08	72.78	1021.9	2.72	4.93	2.39	19	10	9
2015/11/4	18.22	92.78	1018.92	2.4	5.07	1.63	17	15	2
2015/11/5	20.57	86.99	1016.3	2.67	6.64	2.74	23	17	6
2015/11/6	22.45	89.28	1014.11	4.35	0.03	2.59	25	21	4
2015/11/7	22.28	79.65	1013.98	4.17	6.4	2.71	30	15	15
2015/11/8	14.87	86.95	1016.92	4.9	24.15	1.56	15	12	3
2015/11/9	12.67	78.26	1021	5.56	2.89	1.53	13	12	1
2015/11/10	13.71	73.18	1021.78	2.62	6.58	2.48	17	12	5
2015/11/11	15.05	76.82	1021.73	1.99	15.58	1.27	18	13	5
2015/11/12	16.06	84.11	1018.06	1.38	14.19	1.3	17	15	2
2015/11/13	15.17	86.64	1014.06	3.46	11.71	1.09	18	13	5
2015/11/14	14	83.03	1015.56	2.1	0.99	1.82	17	12	5
2015/11/15	17.22	84.61	1014.56	3.54	0.75	2.52	21	13	8
2015/11/16	19.45	88.58	1011.95	3.12	24.2	1.51	23	17	6
2015/11/17	17.38	94.9	1012.45	2.82	8.07	1.37	18	16	2
2015/11/18	15.66	90.27	1017.35	3.3	0.98	1.38	18	14	4
2015/11/19	15.94	86.46	1018.39	1.67	0	1.41	16	14	2
2015/11/20	16.27	91.36	1019.33	2.15	3.02	1.35	17	15	2
2015/11/21	17.32	97	1019.13	1.96	21.39	1.24	18	16	2
2015/11/22	18.33	93.24	1017.64	2.34	1.6	1.2	21	17	4
2015/11/23	16.66	87.15	1019.07	5.76	0.08	1.51	18	16	2
2015/11/24	14.16	89.23	1019.05	5.14	0.19	1.49	16	10	6
2015/11/25	6.37	81.14	1021.67	7.68	1.36	1.34	9	3	6
2015/11/26	3.34	58.87	1025.39	7.93	0.54	3.32	7	0	7
2015/11/27	4.45	54.53	1025.58	2.03	1.31	3.24	8	1	7
2015/11/28	11	67.54	1023.7	1.19	0.76	2	13	7	6
2015/11/29	11.57	94.1	1021.3	1.72	0	1.18	12	9	3
2015/11/30	12.38	87.23	1019.91	1.77	0	2.11	15	10	5
2015/12/1	14.86	80.34	1016.61	3.11	0	2.51	19	11	8
2015/12/2	10.97	78.49	1018.77	6.01	0.73	1.23	16	6	10
2015/12/3	9.13	48.6	1022.89	4.83	3.41	3.09	14	6	8
2015/12/4	7.09	50.33	1025.67	2.61	21.98	1.7	10	6	4
2015/12/5	5.73	79.4	1025.02	3.19	8.43	1.29	7	4	3
2015/12/6	6.85	80.66	1025.76	3.63	4.76	1.53	8	3	5
2015/12/7	8.37	80.35	1027.14	2.63	0.64	3.15	13	3	10
2015/12/8	11.75	73.91	1026.02	2.57	10.32	2.9	14	5	9
2015/12/9	13.8	88.54	1017.19	2.52	42.51	1.11	12	10	2
2015/12/10	11.57	91.75	1013.91	6.47	10.27	1.14	12	11	1
2015/12/11	9.29	85.73	1019.36	4.05	0.45	1.17	12	4	8
2015/12/12	8.52	73.09	1018.9	2.11	0.03	3.1	13	7	6
2015/12/13	9.74	87.71	1018.67	3.53	0.16	1.17	10	7	3
2015/12/14	7.74	71.42	1020.04	4.98	0.6	0.86	9	7	2
2015/12/15	7.74	62.8	1021.95	5.6	0	2.35	11	6	5
2015/12/16	4.79	47.4	1026.39	7.03	0	3.09	9	1	8
2015/12/17	2.2	43.66	1029.94	4.71	0	3.18	6	-3	9
2015/12/18	4.36	70.62	1029.96	2.07	0	3.14	9	0	9
2015/12/19	8.76	78.52	1026.87	2.43	0	2.51	13	2	11
2015/12/20	9.61	89.89	1022.59	2.6	0	1.1	12	7	5
2015/12/21	8.87	83.47	1023.13	2.48	16.48	2.07	11	7	4
2015/12/22	12.66	88.23	1018.65	2.12	4.37	1.67	17	10	7
2015/12/23	10.71	87.85	1017.6	2.79	6.09	1.18	13	10	3
2015/12/24	9.52	91.26	1019.57	4.23	0	1.13	11	8	3
2015/12/25	7.44	81.74	1021	2.34	1.65	1.33	10	3	7
2015/12/26	9.72	72.14	1020.07	1.72	11.57	2.64	14	3	11
2015/12/27	8.91	77.64	1027.29	4.82	0.69	2.36	14	6	8
2015/12/28	6.27	68.78	1031.44	3.69	5.3	2.02	9	3	6
2015/12/29	6.5	79.24	1027.62	1.7	3.25	3.16	11	4	7
2015/12/30	8.48	71.05	1026.62	2.42	0.01	3.21	14	4	10
2015/12/31	5.99	67.78	1030.46	2.81	0	2.65	10	0	10
2016/1/1	8.77	74	1024.66	2.55	0.02	3.07	15	2	13
2016/1/2	12.63	69.14	1018.31	1.78	0.07	2.77	19	10	9
2016/1/3	14.45	74.18	1016.68	1.5	0	2.62	21	12	9
2016/1/4	15.26	83.56	1015.68	1.51	2.46	2.14	18	13	5
2016/1/5	10.67	90.13	1018.99	4.63	17.24	1.16	12	9	3
2016/1/6	8.12	86.35	1023.16	3.97	0.37	1.2	9	7	2
2016/1/7	7.97	76.11	1023.33	3.17	0.7	1.06	11	4	7
2016/1/8	5.4	63.88	1023.61	2.93	0.15	1.61	8	1	7
2016/1/9	8.22	62.2	1021.8	2.07	2.22	2.39	11	3	8
2016/1/10	10.17	87.76	1019.1	2.03	12.07	0.97	9	8	1
2016/1/11	8.46	85.82	1020.42	5.27	0.38	1.3	9	6	3
2016/1/12	4.94	76.31	1023.66	4.53	0	1.19	6	3	3
2016/1/13	3.23	70.87	1022.76	3.6	0	2.19	6	0	6
2016/1/14	5.25	62.24	1019.74	1.72	0	2.35	9	2	7
2016/1/15	6.1	69.62	1017.13	1.42	1.77	2.93	11	0	11
2016/1/16	9.46	70.33	1013.69	2.88	12.4	2.8	13	2	11
2016/1/17	6.53	87.02	1013.3	4.66	0	1.33	9	4	5
2016/1/18	3.18	74.4	1021.86	5.16	0	1.64	7	0	7
2016/1/19	1.78	49.28	1027.29	3.69	1.03	3.51	6	-2	8
2016/1/20	4.66	75.37	1025.36	2.7	8	2.17	6	0	6
2016/1/21	4.97	85.78	1023.18	4.38	6.53	1.34	5	3	2
2016/1/22	4.59	84.13	1026.19	7.02	5.52	1.43	5	1	4
2016/1/23	-1.32	52.41	1033.41	9.57	0.06	2.11	1	-4	5
2016/1/24	-4.09	29.67	1035.79	9.97	0	3.4	-3	-7	4
2016/1/25	-1.36	31.13	1031.38	3.17	0	3.63	4	-6	10
2016/1/26	3.7	42.45	1026.98	1.99	1.56	3.56	10	-3	13
2016/1/27	5.49	90.35	1022.97	1.14	14.5	1.12	6	3	3
2016/1/28	8.36	90.94	1017.34	2.16	39.94	1.29	7	6	1
2016/1/29	5.72	90.48	1021.02	4.88	24.49	1.37	8	5	3
2016/1/30	3.9	84	1025.84	3.77	0	1.2	6	2	4
2016/1/31	3.28	83.62	1028.09	4.62	10.82	1.61	6	1	5
2016/2/1	1.43	69.83	1029.79	6.12	0.12	1.35	1	0	1
2016/2/2	1.87	53.59	1027.36	3.84	0	2.89	5	-1	6
2016/2/3	2.59	67.15	1025.71	1.82	0	3.81	8	0	8
2016/2/4	4.34	78.2	1024.07	1.98	0.17	1.43	4	1	3
2016/2/5	4.2	66.04	1023.36	3.72	1.21	3.48	9	2	7
2016/2/6	3.2	56.3	1025.77	4.48	0	3.29	7	-2	9
2016/2/7	5.07	46.36	1021.18	2.89	0	4.08	12	-1	13
2016/2/8	9.11	45.06	1018.5	2.43	0	4.09	17	1	16
2016/2/9	12.54	49.29	1017.58	2.96	0.03	4.14	22	5	17
2016/2/10	14.55	76.17	1014.57	5.08	0.23	4.05	21	11	10
2016/2/11	16.69	85.43	1010.55	3.71	0	1.92	23	13	10
2016/2/12	17.41	80.67	1006.78	3.21	0	3.47	25	14	11
2016/2/13	12.26	77.9	1011.79	8.23	0	1.77	19	4	15
2016/2/14	2.36	65.58	1024.9	6.82	0	1.78	5	1	4
2016/2/15	2.42	44.98	1026.21	4.68	0.03	4.22	6	-2	8
2016/2/16	5.22	40.38	1024.01	2.49	0.32	4.28	12	-1	13
2016/2/17	7.02	43.75	1023.58	2.53	2.17	3.38	12	2	10
2016/2/18	10.1	56.36	1020.49	2.41	10.43	3.99	17	5	12
2016/2/19	8.53	85.48	1020.93	3.04	28.11	1.44	11	8	3
2016/2/20	6.25	55.31	1025.06	4.51	1.62	3.01	12	0	12
2016/2/21	8.14	62.66	1025.48	4.22	10.52	2.35	13	3	10
2016/2/22	6.97	94.47	1023.46	3.35	7.31	1.6	8	6	2
2016/2/23	6.46	83.3	1029.18	5.17	0	1.7	8	6	2
2016/2/24	4.83	68.71	1033.01	3.2	1.36	3.12	10	0	10
2016/2/25	7.01	60.06	1030.9	2.97	9.69	4.53	13	2	11
2016/2/26	10.19	70.28	1024.28	3.27	1.25	2.4	16	5	11
2016/2/27	11.82	63.58	1020.74	3.11	1.69	4.67	20	5	15
2016/2/28	12.84	56.76	1022.78	4.89	0	4.74	24	6	18
2016/2/29	8.77	62.51	1026.57	5.11	0	4.85	13	4	9
2016/3/1	7.14	63.47	1024.57	3.58	0	4.79	14	4	10
2016/3/2	11.93	64.96	1019.19	3.72	0	4.94	19	7	12
2016/3/3	16.44	67.55	1015.34	3.98	0	4.97	25	12	13
2016/3/4	17.92	80.02	1014.39	4.67	0.11	3.75	25	13	12
2016/3/5	18.11	75.83	1013.56	2.44	1.57	4.74	27	12	15
2016/3/6	11.92	88.72	1014.29	2.63	5.68	2.82	17	12	5
2016/3/7	16.59	80.05	1011.22	3.13	1.18	3.7	24	13	11
2016/3/8	11.58	89.94	1011.55	6.41	9.84	2.35	16	6	10
2016/3/9	5.54	77.54	1023.01	7.54	13.34	2.22	8	2	6
2016/3/10	3.1	69.67	1026.05	4.94	11.35	2.28	6	0	6
2016/3/11	4.82	46.05	1023.29	2.96	0.14	4.92	10	0	10
2016/3/12	8.96	65.37	1017.66	4.48	0.81	4.02	14	4	10
2016/3/13	8.81	85.53	1017.32	4.34	5.67	2.09	10	7	3
2016/3/14	6.71	73.13	1021.34	3.23	0	3.82	12	3	9
2016/3/15	9.51	61.4	1016.81	3.63	0	4.68	14	6	8
2016/3/16	12.47	65.61	1014.58	2.28	0	3.72	19	9	10
2016/3/17	15.92	80.19	1009.6	2.95	0.23	2.63	22	12	10
2016/3/18	16.95	80.59	1008.88	2.01	0	2.08	19	14	5
2016/3/19	12.18	88.91	1015.47	2.29	1.72	1.97	16	9	7
2016/3/20	11.32	66.04	1018.14	2.64	12.02	3.84	18	10	8
2016/3/21	11.77	75.91	1017.51	2.58	7.25	2.12	15	11	4
2016/3/22	12.39	86.11	1014	3.32	12.51	2.01	13	11	2
2016/3/23	9.44	75.13	1020.24	6.31	10.86	1.98	12	7	5
2016/3/24	8	59.3	1024.52	5.82	3.48	2.25	10	6	4
2016/3/25	8.04	55.61	1023.29	3.39	0	5.13	14	3	11
2016/3/26	9.35	44.83	1021.96	2.99	0	5.67	15	7	8
2016/3/27	11.03	43.1	1021.9	3.49	0.03	4.86	17	4	13
2016/3/28	12.96	44.6	1019.3	4.22	0.02	5.78	21	9	12
2016/3/29	17.7	49.57	1016.1	2.86	21.58	4.28	23	12	11
2016/3/30	15.37	67.9	1015.07	1.93	11.57	2.03	17	12	5
2016/3/31	13.07	81.29	1012.25	2.73	0	3.19	17	9	8
2016/4/1	15.6	76.86	1011.34	3.57	10.81	5.73	23	10	13
2016/4/2	18.98	78.76	1009.24	3.98	9.14	3.63	24	17	7
2016/4/3	16.34	86.29	1010.03	4.96	43.72	2.23	19	12	7
2016/4/4	12.59	78.26	1012.36	2.34	8.07	2.33	15	12	3
2016/4/5	15.42	81.94	1010.99	3.48	11.08	2.83	21	14	7
2016/4/6	20.77	84.15	1003.65	3.85	3.38	2.17	22	17	5
2016/4/7	13.7	90.2	1011.44	2.88	10.7	2.27	17	14	3
2016/4/8	15.59	84.31	1012.65	2.07	11.35	2.54	21	14	7
2016/4/9	16	81.55	1008.9	2.07	22.46	2.66	22	15	7
2016/4/10	16.05	70.92	1009.64	1.79	18.69	2.55	22	14	8
2016/4/11	16.04	76.48	1012.05	2.78	2.47	2.88	22	15	7
2016/4/12	17.98	88.17	1005.19	2.86	10.01	2.51	21	15	6
2016/4/13	16.29	87.97	1004.3	1.7	8.16	2.61	22	14	8
2016/4/14	18.71	64.74	1011.08	2.54	0.49	3.97	27	15	12
2016/4/15	18.25	61.04	1009.61	4.76	4.36	2.71	23	18	5
2016/4/16	19.46	82.07	1004.1	5.68	9.02	2.64	25	13	12
2016/4/17	16.44	67.07	1013.12	4.07	16.03	5.31	23	11	12
2016/4/18	13.41	65.79	1016.45	2.63	3.79	3.72	21	9	12
2016/4/19	16.28	69.97	1016.02	5.58	6.25	5.97	23	15	8
2016/4/20	20.1	87.75	1006.8	5.47	14.59	2.2	21	19	2
2016/4/21	17.68	86.19	1007.2	2.73	3.22	2.54	20	15	5
2016/4/22	20.14	68.24	1006.38	3.91	7.07	4.42	27	14	13
2016/4/23	15.09	91.54	1007.01	3.99	21.68	2.3	17	14	3
2016/4/24	14.65	89.83	1010.45	2.27	3.15	2.28	15	13	2
2016/4/25	15.19	81.21	1011.37	2.92	0.77	2.33	16	14	2
2016/4/26	18.34	86.67	1005.8	3.16	12.01	2.76	19	15	4
2016/4/27	16.46	82.2	1006.14	6.28	0	3.71	19	14	5
2016/4/28	17.31	69.46	1010.93	4.83	0	4.74	23	12	11
2016/4/29	18.62	51.97	1012.07	2.75	0	6.33	27	11	16
2016/4/30	19.35	51.54	1008.69	4.17	0.09	6.48	28	14	14
2016/5/1	21.61	68.51	1006.29	4.9	4.4	5.73	29	20	9
2016/5/2	23.18	82.41	1001.93	5.65	26.79	2.72	27	20	7
2016/5/3	20.32	58.92	1007.75	5.57	3.1	4.73	28	15	13
2016/5/4	22.78	71.87	1007.95	4.14	12.46	4.28	29	21	8
2016/5/5	23.3	86.52	1003.87	2.94	19.78	2.54	28	20	8
2016/5/6	24.35	77.46	1005.96	2.78	10.18	4.38	31	19	12
2016/5/7	16.87	89.53	1011.44	3.15	5.89	2.6	20	13	7
2016/5/8	16.3	91.55	1009.43	1.27	22.32	2.21	17	14	3
2016/5/9	19.2	90.42	1004.75	2.53	25.26	2.37	21	17	4
2016/5/10	16.21	84.55	1006.97	4.63	0.6	3.74	20	14	6
2016/5/11	18.09	75.08	1007.97	3.18	0	6.4	26	16	10
2016/5/12	20.32	78.16	1008.27	3.21	0	6.71	29	18	11
2016/5/13	19.37	86.54	1015.71	2.94	0.13	5.59	24	17	7
2016/5/14	20.3	88.12	1012.19	4.14	0.91	3.6	27	19	8
2016/5/15	18.82	87.34	1009.83	5.12	13.99	3.96	31	15	16
2016/5/16	15.5	64.32	1012.93	3.34	0.37	5.9	24	11	13
2016/5/17	16.55	55.4	1013.03	2.62	3.1	6.41	25	12	13
2016/5/18	17.06	71.6	1011.6	2.61	4.87	2.58	23	16	7
2016/5/19	19.97	82.23	1008.88	2.92	11.62	3.58	26	18	8
2016/5/20	18.23	96.86	1007.88	2.52	24.19	2.04	20	19	1
2016/5/21	20.43	92.69	1007.19	1.12	11.74	2.74	23	20	3
2016/5/22	20.61	86.3	1008.38	2.83	0.03	3.43	24	19	5
2016/5/23	21.93	86.12	1006.42	1.96	0.23	5.26	29	20	9
2016/5/24	20.37	89.81	1006.03	2.32	5.58	2.51	24	20	4
2016/5/25	23.1	85.92	1005.18	3.13	6.26	4.34	28	22	6
2016/5/26	22.73	95.76	1006.2	1.48	11.98	2.77	25	23	2
2016/5/27	23.09	91.76	1005.28	1.92	10.57	3.34	26	22	4
2016/5/28	23.3	94.84	1002.15	1.78	19.5	2.52	25	22	3
2016/5/29	20.07	94.69	1004.18	2.59	11.11	2.18	22	21	1
2016/5/30	21.32	90.31	1005.3	2.11	1.64	3.23	25	21	4
2016/5/31	25.64	88.43	1001.32	2.08	16.19	5.69	33	23	10
2016/6/1	20.46	93.22	1002.63	2.52	33.03	2.69	23	19	4
2016/6/2	20.28	84.12	1005.27	2.73	2.93	2.57	25	19	6
2016/6/3	20.65	96.22	1001.52	2.61	13.61	2.8	22	20	2
2016/6/4	21.4	86.85	1004.62	3.98	0.01	3.98	25	19	6
2016/6/5	20.79	86.12	1007.29	2.64	0.16	5.76	26	21	5
2016/6/6	23.04	88.66	1005.71	2.69	0.02	6.19	30	21	9
2016/6/7	24.7	83.26	1004.68	1.93	4.42	4.38	31	23	8
2016/6/8	23.9	82.68	1004.06	1.31	13.07	3.57	30	21	9
2016/6/9	22.39	90.35	1006.31	2.69	1.98	4.15	28	22	6
2016/6/10	23.99	88.03	1004.59	3.41	8.54	5.82	31	24	7
2016/6/11	25.07	87.74	1002.61	1.92	11.49	3.18	29	24	5
2016/6/12	22.92	93.65	999.64	3.22	25.02	2.65	27	21	6
2016/6/13	22.46	86.83	1000.6	2.51	0.09	4.95	28	21	7
2016/6/14	24.87	86.62	998.38	2.97	0.67	5.83	32	24	8
2016/6/15	26.12	84.42	998.6	2.07	22.18	3.47	35	21	14
2016/6/16	21.16	95.17	1003.43	1.82	0.67	2.43	23	20	3
2016/6/17	23.35	88.04	1004.64	3.22	2.66	3.9	29	23	6
2016/6/18	25.75	88.07	1005.03	2.71	16.49	2.37	28	24	4
2016/6/19	25.95	88.96	1004.29	2.71	28.12	2.61	29	26	3
2016/6/20	27.48	84.82	1002.57	1.62	17.71	3.18	31	23	8
2016/6/21	28.68	82.97	1001.6	2.29	1.04	4.76	38	28	10
2016/6/22	29.16	80.9	1001.85	2.29	1.29	5.43	38	26	12
2016/6/23	30.32	76.44	999.95	2.4	9.02	3.8	38	28	10
2016/6/24	27.13	83.67	1002.66	3.19	4.78	2.99	38	23	15
2016/6/25	21.12	94.23	1008.19	1.74	2.57	2.5	22	19	3
2016/6/26	20.69	96.34	1006.87	1.78	6.94	2.71	22	19	3
2016/6/27	25.99	89.33	1003.19	1.53	12.81	3.43	31	22	9
2016/6/28	26.08	93.01	1005.25	1.87	34.62	2.72	31	23	8
2016/6/29	24.02	96.4	1006.89	2.46	32.44	2.45	26	23	3
2016/6/30	28.09	82.51	1004.73	2.53	16.58	5.76	35	27	8
2016/7/1	27.77	86.57	1001.86	4.31	0.15	3.04	34	27	7
2016/7/2	27.75	86.38	1003.12	2.25	23.58	3.07	37	25	12
2016/7/3	27.95	88.06	1002.72	2.06	1.39	2.99	34	27	7
2016/7/4	28.11	83.63	1002.83	5.67	0.17	5.17	35	28	7
2016/7/5	28.53	84.78	1006.63	3.53	3.93	6.44	36	26	10
2016/7/6	27.27	87.2	1008.14	2.97	0	5.33	34	26	8
2016/7/7	26.6	86.7	1004.69	2.47	0	6.44	34	26	8
2016/7/8	26.43	90.51	1001.31	3.03	1.08	3.95	31	27	4
2016/7/9	26.31	90.53	999.16	2.57	3.64	2.62	29	26	3
2016/7/10	27.33	89.76	997.1	2.19	32.67	2.56	29	26	3
2016/7/11	27.87	84.97	996.66	3.82	2.04	2.75	32	27	5
2016/7/12	27.52	88.4	997.36	2.42	12.9	3.37	33	28	5
2016/7/13	29.45	80.05	998.61	1.36	22.69	4.87	37	28	9
2016/7/14	29.1	81.98	999.09	1.12	19.66	4.18	37	26	11
2016/7/15	30.19	78.18	997.22	2.23	5.69	6.39	38	28	10
2016/7/16	24.74	92.72	1002.17	1.72	39.84	3.17	29	26	3
2016/7/17	27.06	87.63	1003.58	2.47	1.65	2.96	33	27	6
2016/7/18	27.04	86.63	1002.16	2.93	5.78	4.11	34	25	9
2016/7/19	28.44	83.11	1001.78	2.23	13.03	5.5	35	27	8
2016/7/20	29.62	81.48	1002.05	2.98	0	6.7	37	28	9
2016/7/21	30.31	75.6	1003.26	2.22	0.33	6.72	39	28	11
2016/7/22	30.71	72.39	1002.93	1.92	0.14	6.28	39	27	12
2016/7/23	30.05	76.15	1003.11	2.17	0	6.58	40	28	12
2016/7/24	29.22	81.58	1004.36	2.53	0	6.69	37	27	10
2016/7/25	28.36	82.91	1004.01	3.44	0	6.65	36	27	9
2016/7/26	29.76	78.3	1001.97	2.46	0.27	6.61	38	28	10
2016/7/27	31.33	68.85	1001.64	1.67	2.2	5.52	39	28	11
2016/7/28	31.25	70.11	1002.54	1.97	2.19	5.99	39	27	12
2016/7/29	30.11	76.56	1003.43	2.33	1.86	6.33	39	26	13
2016/7/30	28.57	83.59	1004.64	3.27	0	6.68	36	27	9
2016/7/31	28.03	82.1	1004.66	3.29	0.01	6.21	35	26	9
2016/8/1	28.76	82.55	1003.37	3.31	4.76	4.57	35	27	8
2016/8/2	29.01	81.45	1002.62	3.13	38.32	2.97	34	25	9
2016/8/3	26.88	85.72	1004.1	1.24	38.56	2.92	32	25	7
2016/8/4	27.81	81.75	1003.95	1.77	9.35	4.47	35	27	8
2016/8/5	27.99	81.04	1002.53	2.18	0.67	5.67	35	27	8
2016/8/6	27.59	83.45	1000.86	2.6	2.92	4.33	32	26	6
2016/8/7	27.11	81.71	1000.44	2.51	0	6.35	34	26	8
2016/8/8	27.79	77.11	1000.29	2.51	7.14	5.25	33	26	7
2016/8/9	27.36	88.43	1000.36	3.94	6.2	3.21	30	27	3
2016/8/10	28.36	85.02	1002.88	3.04	0	6.12	34	26	8
2016/8/11	27.87	88.15	1003.43	3.16	0	4.78	34	27	7
2016/8/12	28.35	85.32	1001.92	2.71	0.01	5.65	34	27	7
2016/8/13	28.29	84.77	1001.36	3.11	0.08	4.72	34	26	8
2016/8/14	28.1	81.24	1000.54	2.72	0	6.2	35	26	9
2016/8/15	28.92	79.28	998.78	2.91	0	6.3	36	28	8
2016/8/16	28.88	79.38	998.5	2.54	0	6.36	37	27	10
2016/8/17	28.73	77.69	998.6	2.77	0.01	5.98	36	27	9
2016/8/18	29.37	78.96	998.9	3.64	0	6.32	36	28	8
2016/8/19	29.83	77.28	999.91	2.86	0.05	6.13	38	28	10
2016/8/20	29.82	75.83	999.37	1.55	0.38	5.73	37	27	10
2016/8/21	28.34	78.81	1000.84	1.87	0.01	5.84	37	27	10
2016/8/22	27.6	79.82	1002.81	2.05	0.02	5.88	36	26	10
2016/8/23	27.35	79.76	1001.82	1.98	0	4.77	34	25	9
2016/8/24	26.12	74.77	1001.03	1.82	0	5.73	34	23	11
2016/8/25	27.18	77.55	1000.62	1.64	0	6.01	36	26	10
2016/8/26	27.33	77.29	1003.95	3.19	0	5.48	34	25	9
2016/8/27	26.08	67.98	1004.35	5.14	0	5.09	31	24	7
2016/8/28	24.69	59.35	1004.4	5.34	0	5.85	31	20	11
2016/8/29	23.9	60.85	1004.62	3.73	0	5.82	31	19	12
2016/8/30	23.53	62.85	1002.43	3.65	0	5.68	32	20	12
2016/8/31	25.47	60.24	999.43	1.99	0.48	4.15	33	23	10
2016/9/1	24.56	67.04	998.55	1.88	13.75	2.47	30	22	8
2016/9/2	24.19	70.82	1000.44	1.81	0.33	5.67	33	21	12
2016/9/3	23.79	71.42	1004.01	1.99	3.03	5.41	33	22	11
2016/9/4	24.21	85.26	1005.78	2.28	5.04	2.26	30	23	7
2016/9/5	24.97	82.28	1006.46	1.98	1.44	2.23	30	24	6
2016/9/6	25.12	75.8	1005.03	2.66	0	2.06	29	23	6
2016/9/7	23	88.95	1004.42	1.57	1.73	2.21	26	21	5
2016/9/8	22.87	83.57	1006.32	1.84	0.02	3.33	30	21	9
2016/9/9	24.33	72.75	1007.14	2.29	0.03	4.25	31	23	8
2016/9/10	23.96	83.82	1007.54	1.69	0.23	2.24	29	22	7
2016/9/11	20.18	92.11	1010.16	1.94	8.91	2.03	22	20	2
2016/9/12	22.81	83.5	1011.96	2.92	0.11	3.11	27	22	5
2016/9/13	23.02	91.26	1012.26	2.56	9.72	2.48	28	21	7
2016/9/14	23.71	95.14	1009.97	4.47	75.23	2.03	27	23	4
2016/9/15	24.18	94.22	1006.23	4.32	80.21	1.79	27	23	4
2016/9/16	25.84	88.71	1002.88	4.41	2.86	2.16	30	24	6
2016/9/17	24.2	85.07	1005.74	4.91	6.12	2.08	26	23	3
2016/9/18	22.85	84.3	1004.71	6.42	7.03	2.13	27	22	5
2016/9/19	21.44	83.95	1008.58	5.94	0	3.28	27	20	7
2016/9/20	20.01	85.43	1013.51	2.73	0.05	3.59	27	19	8
2016/9/21	20.75	79.25	1014.73	1.52	0.38	4.31	28	20	8
2016/9/22	21.61	80.18	1013.27	2.13	2.43	3.73	29	21	8
2016/9/23	21.54	79.08	1011.22	2.21	2.23	3.8	30	19	11
2016/9/24	21.84	80.61	1009.53	2.42	0	5.27	30	20	10
2016/9/25	22.11	83.13	1009.15	1.71	0.05	5.25	31	20	11
2016/9/26	24.25	90.49	1007.54	1.82	6.44	3.32	29	23	6
2016/9/27	26.03	89.3	1005.46	4.13	48.54	1.63	31	26	5
2016/9/28	25.34	89.41	1005.82	5.41	43.61	1.73	28	24	4
2016/9/29	24.41	92.83	1006.56	2.77	5.23	1.98	26	22	4
2016/9/30	25.04	90.16	1008.04	1.72	0.55	3.45	30	23	7
2016/10/1	25.99	88	1009.93	2.56	1.99	2.96	32	24	8
2016/10/2	26.08	83.91	1006.94	3.07	0	3.9	33	24	9
2016/10/3	23.25	87.08	1007.11	4.17	0	2.26	25	22	3
2016/10/4	22.96	88.89	1006	4.89	0	2.47	25	23	2
2016/10/5	23.36	86.8	1011.49	2.51	2.06	2.69	27	22	5
2016/10/6	23.22	81.41	1014.28	4.19	14.44	2.27	27	22	5
2016/10/7	23.2	95.94	1009.75	1.78	45.57	1.36	25	21	4
2016/10/8	19.35	84.89	1011.66	6.23	10.09	1.82	21	17	4
2016/10/9	18.51	78.17	1015.17	4.14	1.97	2.1	22	17	5
2016/10/10	19.2	75.64	1014.16	2.62	0	2.74	23	19	4
2016/10/11	19.06	83.5	1015.19	2.39	0	1.89	24	20	4
2016/10/12	20.09	75.71	1017.01	3.47	0.02	2.49	24	20	4
2016/10/13	20.62	76.36	1016.5	2.79	0.15	2.1	24	20	4
2016/10/14	21.07	81.64	1016.41	3.53	0.06	1.71	23	19	4
2016/10/15	20.89	90.61	1014.82	1.94	0	2.04	24	21	3
2016/10/16	23.56	84.85	1013.81	2.46	1.4	2.78	28	22	6
2016/10/17	20.64	82.73	1015.08	2.09	11.78	2.03	23	20	3
2016/10/18	21	87.16	1014.44	1.95	14.7	1.43	25	20	5
2016/10/19	21.12	91.56	1012.63	1.84	7.15	1.55	24	21	3
2016/10/20	23.21	88.11	1010.19	4.65	0.66	1.75	26	22	4
2016/10/21	23.4	97.28	1006.13	2.19	5.1	1.64	26	22	4
2016/10/22	23.28	95.17	1003.53	3.62	18.22	1.49	25	21	4
2016/10/23	19.18	93.5	1010.78	2.88	0	1.61	22	20	2
2016/10/24	21.63	86.11	1010.2	2.58	2.81	2.92	25	21	4
2016/10/25	20.25	87.62	1012.33	2.48	0.45	2.55	25	20	5
2016/10/26	23.49	86.22	1012.67	2.89	0	3.43	30	21	9
2016/10/27	22.42	91.72	1012.63	2.26	0	3.07	25	21	4
2016/10/28	17.88	84.78	1018.57	6.16	0.01	2.12	21	15	6
2016/10/29	15.25	81.72	1024.66	3.98	0.21	1.72	16	15	1
2016/10/30	15.39	77.9	1022.51	2.18	5.01	1.69	20	16	4
2016/10/31	16.44	82.59	1022.91	4.37	28.74	1.26	19	14	5
2016/11/1	13.31	75.38	1026.05	3.94	0.08	1.57	16	9	7
2016/11/2	12.64	73.76	1024.04	2.07	0	1.92	16	8	8
2016/11/3	13.19	73.3	1019.44	1.98	0	3.83	19	8	11
2016/11/4	15.73	73.64	1011.91	2.62	0.03	3.91	22	11	11
2016/11/5	17.8	76.93	1011.04	1.26	0.23	3.87	26	13	13
2016/11/6	18.98	82.78	1015.84	2.08	0	3.67	26	15	11
2016/11/7	20.13	83.22	1015.66	3.77	0.04	2.1	25	14	11
2016/11/8	12.47	83.12	1024.13	7.07	0.77	1.3	14	11	3
2016/11/9	11.85	84.55	1022.82	2.62	0.76	1.13	13	11	2
2016/11/10	10.5	82.79	1019.13	2.93	0	1.67	15	6	9
2016/11/11	13.2	68.85	1017.58	2.94	0.94	3.63	20	9	11
2016/11/12	17.37	84.68	1015.93	2.53	6.6	1.61	20	14	6
2016/11/13	19.58	87.21	1013.11	0.84	0.15	1.35	23	17	6
2016/11/14	17.94	90.5	1014.43	2.44	0	1.47	20	16	4
2016/11/15	14.67	79.98	1019.44	2.93	0	1.45	18	12	6
2016/11/16	16.3	74.79	1016.47	2.58	0	2.2	19	14	5
2016/11/17	18.16	85.16	1014.35	1.88	0	1.7	20	17	3
2016/11/18	20.74	83.6	1010.12	2.77	2.7	3.53	27	16	11
2016/11/19	20.56	85.4	1012.4	1.64	23.49	3.39	26	19	7
2016/11/20	19.26	92.69	1013.11	2.51	44.49	1.24	20	19	1
2016/11/21	19.59	88.4	1012.66	2.83	0.7	1.57	22	16	6
2016/11/22	11.79	87.78	1022.18	7.04	0.68	1.17	16	8	8
2016/11/23	6.56	86.54	1025.99	6.68	0	1.38	7	4	3
2016/11/24	6.87	74.07	1024.53	3.55	1.05	2.2	8	5	3
2016/11/25	11.78	84.77	1020.21	1.78	14.43	1.33	10	8	2
2016/11/26	8.21	86.89	1019.33	6.12	49.67	1.25	10	8	2
2016/11/27	9.18	68.89	1022.6	4.33	7.84	1.67	13	5	8
2016/11/28	9.94	75.09	1026.96	3.21	0.08	2.87	14	6	8
2016/11/29	11.24	80.52	1026.21	1.23	0.81	1.01	13	10	3
2016/11/30	12.02	80	1023.93	2.6	2.29	1.56	16	9	7
2016/12/1	11.09	71.24	1026.89	3.08	2.27	2.19	15	8	7
2016/12/2	9.84	76.12	1025.98	1.84	0.55	1.91	15	5	10
2016/12/3	12.73	77.64	1019.67	2.08	4.43	3.06	18	8	10
2016/12/4	12.63	82.38	1016.6	1.54	6.74	1.75	18	8	10
2016/12/5	14.09	73.02	1020.3	3.17	19.13	1.55	19	10	9
2016/12/6	7.88	71.87	1023.4	2.73	0	1.81	13	3	10
2016/12/7	9.62	68.13	1019.11	1.34	0	3.23	17	3	14
2016/12/8	10.97	66.39	1014.98	1.79	0	3.22	18	5	13
2016/12/9	11.85	75.27	1019.14	2.92	0.09	2.89	15	6	9
2016/12/10	10.68	75.93	1021.27	2.79	0.6	1.59	14	8	6
2016/12/11	11.41	80.74	1018.62	2.94	0.78	1.67	16	10	6
2016/12/12	12.75	91.85	1014.4	1.47	0	1.39	15	12	3
2016/12/13	12.3	88.13	1016.62	4.48	0.25	1.21	15	8	7
2016/12/14	6.06	72.62	1024.53	5.88	1.74	1.06	8	3	5
2016/12/15	4.19	57.36	1028.2	5.16	0	2.98	7	1	6
2016/12/16	3.97	58.93	1027.93	2.86	0	3.15	9	-2	11
2016/12/17	8.87	76.17	1024.23	3.17	0	3.18	15	1	14
2016/12/18	14.07	83.23	1019.98	1.98	0	1.49	19	9	10
2016/12/19	15.11	89.56	1017.82	1.34	0.06	1.47	21	13	8
2016/12/20	14.86	97.2	1018.01	1.59	3.02	1.3	15	14	1
2016/12/21	15.08	93.13	1015.13	4.87	17.99	1.12	21	10	11
2016/12/22	8.61	79.39	1020.44	5.01	0	1.58	12	5	7
2016/12/23	7.39	63.74	1024.85	3.52	0	3.12	13	3	10
2016/12/24	9.86	78.12	1022.93	2.71	0	2.36	12	6	6
2016/12/25	12.51	91.83	1018.01	2.32	0	1.11	14	9	5
2016/12/26	9.95	87.59	1019.63	6.77	0	1.23	13	7	6
2016/12/27	4.73	70.61	1027.8	6.55	0	1.54	8	3	5
2016/12/28	4.77	75.24	1027.55	3.46	0	1.49	8	3	5
2016/12/29	4.71	64.88	1029.95	3.72	0	3.14	8	3	5
2016/12/30	7.33	79.6	1026.37	1.91	0	1.53	11	2	9
2016/12/31	9.47	82.16	1024.72	1.6	0.83	3.21	15	4	11
2017/1/1	12.11	86.87	1020.11	2.83	6.31	1.44	16	7	9
2017/1/2	12.86	82.05	1020.61	2.48	3.49	1.71	18	10	8
2017/1/3	11.57	82.42	1020.05	1.86	0.64	1.98	16	9	7
2017/1/4	14.74	82.31	1016.92	2.57	1.87	1.31	18	11	7
2017/1/5	13.56	93.4	1015.7	2.68	14.58	1.05	15	12	3
2017/1/6	13.22	94.36	1015.42	1.31	21.76	1.11	13	12	1
2017/1/7	12.43	90.65	1011.67	4.67	0.98	1.19	15	9	6
2017/1/8	8.58	80.93	1016.33	6.52	0	1.57	12	7	5
2017/1/9	6.33	72.44	1020.16	3.34	0.31	1.63	8	3	5
2017/1/10	7.69	75.2	1022.69	3.03	2.19	1.4	9	5	4
2017/1/11	7.24	79.43	1022.24	2.84	15.25	0.96	7	5	2
2017/1/12	5.62	85.45	1018.23	2.59	3.66	1.29	6	3	3
2017/1/13	6.5	66.41	1019.33	3.47	0	3.41	12	1	11
2017/1/14	5.78	65.67	1024.49	3.89	0	3.32	9	4	5
2017/1/15	4.91	70.21	1024.94	3.12	0	1.38	9	2	7
2017/1/16	6.44	70.25	1024.93	2.36	0	1.85	9	1	8
2017/1/17	8.7	84.13	1024.05	1.28	0.01	1.37	8	4	4
2017/1/18	9.01	91.06	1022.64	2.72	0	1.23	10	7	3
2017/1/19	7.35	84.57	1023.13	4.51	0	1.49	8	3	5
2017/1/20	1.87	53.39	1028.86	4.68	0	3.57	6	-3	9
2017/1/21	3.58	51.73	1027.02	1.78	0	3.6	10	-2	12
2017/1/22	3.64	52.94	1029.68	3.52	0.04	3.62	9	-2	11
2017/1/23	2.89	59.97	1030.9	2.13	0.41	3.13	7	-2	9
2017/1/24	4.9	68.83	1030.6	2.34	0.81	3.55	11	0	11
2017/1/25	5.86	75.46	1028.75	2.02	0.38	1.79	11	1	10
2017/1/26	7.48	69	1023.99	2.69	0	3.69	15	2	13
2017/1/27	9.23	79.14	1023.52	2.56	0.03	3.68	12	7	5
2017/1/28	12.47	84.35	1015.78	3.64	0.02	2.88	18	8	10
2017/1/29	14.01	78.96	1016.74	5.57	0	2.37	28	6	22
2017/1/30	4.53	69.34	1027.51	5.26	0	2.17	8	3	5
2017/1/31	5.08	72.77	1024.47	2.33	0	2.4	8	3	5
2017/2/1	5.37	70.7	1029.03	4.48	1.5	1.65	7	4	3
2017/2/2	5.36	74.1	1026.18	2.5	2.87	1.75	8	5	3
2017/2/3	10.03	74.97	1018.92	2.44	11.87	1.53	13	6	7
2017/2/4	9.94	86.42	1014.57	2.21	8	1.71	11	8	3
2017/2/5	6.81	82.51	1018.19	3.57	0.01	2.04	10	1	9
2017/2/6	6.66	69.48	1022.63	3.22	0.08	3.75	11	3	8
2017/2/7	7.76	73.37	1019.59	2.12	0.25	2.61	13	6	7
2017/2/8	4.66	87.9	1019.85	5.52	2.31	1.5	8	2	6
2017/2/9	2.6	63.78	1022.42	6.36	0	2.15	6	1	5
2017/2/10	2.8	46.87	1025.54	5.54	0	4.19	7	0	7
2017/2/11	2.89	44.87	1027.78	2.67	0	4.23	9	-3	12
2017/2/12	5.2	45.19	1027.24	1.86	0	4.26	13	-1	14
2017/2/13	7.28	57.12	1028.93	1.46	0	4.3	16	1	15
2017/2/14	8.15	51.04	1029.4	2.31	0	4.33	16	0	16
2017/2/15	10.53	68.29	1022.09	3.8	0	4.34	18	5	13
2017/2/16	15.88	73.33	1015.11	2.88	0	2.85	23	8	15
2017/2/17	9.84	78.07	1022.89	4.38	0.08	3.1	15	5	10
2017/2/18	7.62	72.81	1022.86	2.92	0.75	2.81	11	4	7
2017/2/19	14.36	75.09	1009.9	5	1.51	3.84	21	9	12
2017/2/20	13.56	74.65	1012.06	5.1	1.13	2.99	20	5	15
2017/2/21	8.91	76.92	1018.69	3.9	1.6	1.97	12	7	5
2017/2/22	6.37	81.52	1017.23	7.22	7.56	2.02	11	4	7
2017/2/23	4.51	70.33	1023.7	5.04	5.42	1.45	6	3	3
2017/2/24	4.26	61.01	1024.34	2.22	8.6	1.84	8	1	7
2017/2/25	6.4	58.56	1021.47	1.59	1.97	3.93	12	4	8
2017/2/26	8.05	52.31	1022.52	1.84	0.03	4.19	14	2	12
2017/2/27	8.04	59.35	1023.59	2.13	0.33	4.39	14	2	12
2017/2/28	9.45	61.31	1018.56	2.93	0.76	4.74	16	4	12
2017/3/1	11.77	54.24	1016.78	5.18	0	4.48	20	6	14
2017/3/2	5.01	51.71	1020.67	3.78	0	4.9	11	0	11
2017/3/3	8.84	59.99	1014.77	3.56	0.05	4.85	16	4	12
2017/3/4	14.08	65.86	1011.89	2.12	2.81	4.24	20	9	11
2017/3/5	10.52	94.97	1012.93	3.02	17.01	2.01	11	9	2
2017/3/6	6.61	68.07	1017.34	3.33	0	3.63	12	1	11
2017/3/7	7.92	53.94	1017.43	1.49	0	4.79	15	3	12
2017/3/8	8.68	61.58	1017.17	2.12	3.42	4.88	16	3	13
2017/3/9	12.72	55.23	1014.94	2.41	25.41	4.96	19	7	12
2017/3/10	10.39	82.24	1015.57	3.47	21.71	1.96	13	10	3
2017/3/11	11.34	76.99	1016.74	3.13	0.75	1.74	15	10	5
2017/3/12	12.23	94.01	1012.48	2.73	5.22	1.65	13	10	3
2017/3/13	7.87	88.92	1016.06	5.52	0	2.09	10	6	4
2017/3/14	7.54	67.64	1021.67	4.18	0	4.92	13	3	10
2017/3/15	9.51	60.13	1019.5	2.38	0	4.32	14	7	7
2017/3/16	7.87	79.21	1018.49	1.83	0.15	2.28	11	5	6
2017/3/17	10.14	69.57	1018.35	2.59	1.4	2.72	14	10	4
2017/3/18	11.06	83.78	1019.19	1.97	18.25	1.85	13	10	3
2017/3/19	12.42	83.87	1017.24	3.02	33.34	2.06	13	10	3
2017/3/20	13.11	82.74	1013.77	5.11	1.74	2.05	15	10	5
2017/3/21	10.34	72.66	1019.32	3.25	1.37	3.73	15	9	6
2017/3/22	8.87	89.34	1015.13	2.77	7.35	2.12	10	7	3
2017/3/23	9.13	88.83	1017.51	3.03	0.95	2.34	13	9	4
2017/3/24	9.84	90.34	1016.88	2.4	20.44	2.27	11	9	2
2017/3/25	10	81.43	1018.63	3.62	0	2.54	14	7	7
2017/3/26	11.64	63.52	1020.42	3.02	0	5.25	19	6	13
2017/3/27	12.71	50.65	1020.32	3.14	0.42	5.47	21	11	10
2017/3/28	14.62	75.65	1015.81	4.41	3.54	2.42	21	14	7
2017/3/29	13.31	85.72	1018.08	2.69	1.53	3.9	19	12	7
2017/3/30	11.39	89.95	1015.04	3.9	13.5	2.14	13	9	4
2017/3/31	9.91	78.12	1018.5	3.78	39.99	2.33	13	6	7
2017/4/1	10.84	66.19	1018.11	3.13	0	5.52	18	5	13
2017/4/2	13.6	62.66	1019.43	2.52	0.04	5.95	22	7	15
2017/4/3	14.87	60.13	1019.49	3.41	0.33	4.83	23	9	14
2017/4/4	16.99	72.16	1013.55	6.18	0.54	4.71	23	14	9
2017/4/5	20.08	72.95	1008.6	3.24	3.12	2.74	25	18	7
2017/4/6	20.42	80.29	1007.19	2.17	7.51	3.46	29	17	12
2017/4/7	16.14	91.08	1009.26	2.09	7.59	2.48	19	15	4
2017/4/8	19.71	87.75	1007.24	2.93	6.11	5.12	25	15	10
2017/4/9	13.13	94.82	1007.29	3.81	15.27	2.39	16	11	5
2017/4/10	11.43	90.71	1005.95	4.44	0	2.35	14	11	3
2017/4/11	11.28	88.77	1012.53	3.55	0	2.71	12	9	3
2017/4/12	10.98	59.49	1017.15	2.33	0	5.6	20	5	15
2017/4/13	13.94	52.94	1015.02	3.63	0	6.26	23	10	13
2017/4/14	18.02	66.32	1009.55	3.12	0.98	5.91	28	13	15
2017/4/15	21.31	70.75	1008.82	2.42	6.88	5.69	31	18	13
2017/4/16	23.73	73.4	1005.43	2.19	17.03	4.68	31	21	10
2017/4/17	19.12	84.04	1002.38	3.92	12.28	2.51	25	15	10
2017/4/18	20.73	59.91	1004.48	2.73	4.43	3.44	30	15	15
2017/4/19	19.45	71.28	1006.37	3.74	29.41	4.41	27	17	10
2017/4/20	20.39	79.51	1006.18	3.42	0.62	3.54	26	17	9
2017/4/21	16.02	88.86	1009.31	2.14	23.4	2.6	19	15	4
2017/4/22	14.14	73.89	1012.95	3	0	5.99	21	10	11
2017/4/23	15.22	66.01	1013.31	3.03	2.05	4.46	23	11	12
2017/4/24	18.18	66.2	1011.75	3.42	4.62	6.03	26	16	10
2017/4/25	19.86	84.6	1009.43	4.18	8.02	2.62	26	16	10
2017/4/26	14.78	88	1013.64	4.57	4.03	2.44	19	12	7
2017/4/27	13.73	66.52	1014.13	2.72	1.74	3.34	21	8	13
2017/4/28	17.16	51.94	1010.37	2.55	0	6.54	26	11	15
2017/4/29	19.87	49.17	1008.97	2.6	0	6.6	29	12	17
2017/4/30	20.57	57.5	1008.83	2.71	8.53	6.6	30	14	16
2017/5/1	21.34	75.28	1010.49	4.28	3.2	3.53	28	18	10
2017/5/2	16.86	93.12	1012.43	4.1	0	2.67	18	17	1
2017/5/3	18.71	92.37	1010.44	3.91	0.04	2.78	21	18	3
2017/5/4	19.65	90.62	1008.99	3.52	0.3	2.57	24	19	5
2017/5/5	19.89	84.29	1013.43	3.76	0	5.53	27	18	9
2017/5/6	17.38	84.23	1015.45	1.81	0.24	3.48	23	16	7
2017/5/7	19.07	61.44	1012.97	2.77	2.19	4.27	27	17	10
2017/5/8	19.13	80.21	1005.9	3.68	3.72	2.41	21	17	4
2017/5/9	20.16	73.28	1008.65	3.43	0.08	6.25	28	15	13
2017/5/10	23.17	58.57	1010.73	3.11	3.72	6.76	32	20	12
2017/5/11	25.45	70.55	1007.05	2.82	8.06	4.49	34	21	13
2017/5/12	18.81	87.7	1006.01	2.62	12.41	2.59	21	15	6
2017/5/13	20.98	71.82	1006.28	2.24	0.33	4.22	31	15	16
2017/5/14	22.12	70.47	1009.07	2.23	0.83	6.39	32	20	12
2017/5/15	19.31	79.37	1009.28	2.79	23.21	2.59	24	18	6
2017/5/16	17.28	81.06	1007.64	2.24	0.69	3.26	22	12	10
2017/5/17	18.82	72.54	1009.79	2.63	0.25	6.73	28	15	13
2017/5/18	19.97	69.59	1011.91	3.77	2.14	6.37	29	16	13
2017/5/19	21.09	76.75	1010.01	4.44	2.8	4.58	28	21	7
2017/5/20	21.76	81.31	1007.58	4.14	0.95	6.26	30	18	12
2017/5/21	21.8	80.98	1007.13	3.71	1.69	4.33	28	19	9
2017/5/22	22.68	82.07	1005.8	3.64	1.11	5.36	29	23	6
2017/5/23	23.87	86.73	1002.42	3.74	6.73	4.2	27	21	6
2017/5/24	18.71	89.83	1006.39	4.38	0	2.7	22	17	5
2017/5/25	19.68	62.78	1007.43	2.97	0	5.49	29	16	13
2017/5/26	19.85	75.5	1009.06	2.62	0	6.23	28	16	12
2017/5/27	20.98	67.92	1009	2.62	0	6.69	31	17	14
2017/5/28	20.76	69.4	1009.33	2.66	0	4.45	29	17	12
2017/5/29	22.09	78.3	1008.18	3.71	0.01	6.61	30	21	9
2017/5/30	24.44	79.28	1003.06	3.06	1.04	4.91	32	24	8
2017/5/31	26.51	65.92	998.3	1.96	9.08	3.88	33	25	8
2017/6/1	23.08	88.24	998.29	1.47	16.48	2.74	27	23	4
2017/6/2	22.81	83.61	1001.49	2.91	0	6.16	31	20	11
2017/6/3	21.44	72.73	1004.32	2.74	0	4.75	30	21	9
2017/6/4	21.56	73.9	1006.85	3.13	0.92	4.19	28	21	7
2017/6/5	20.56	88.25	1006.96	4.12	7	2.15	23	18	5
2017/6/6	24.39	84.57	1005.26	3.02	4.01	3.47	32	22	10
2017/6/7	21.43	76.59	1008.48	2.62	0.31	3.84	29	20	9
2017/6/8	23.36	76.19	1007.75	2.78	3.37	6.18	30	23	7
2017/6/9	24.27	88.02	1004.89	1.62	9.07	2.74	26	23	3
2017/6/10	26.25	84.91	1000.37	1.79	8.94	2.86	36	24	12
2017/6/11	20.93	93.9	1006.24	3.28	25.96	2.01	25	20	5
2017/6/12	19.78	97.13	1007.34	3.11	33.64	2.31	21	20	1
2017/6/13	19.9	97.47	1007.75	3.06	33.87	2.52	21	19	2
2017/6/14	19.77	87.6	1008.12	2.53	24.42	2.73	25	17	8
2017/6/15	20.35	78.11	1007.08	2.05	4.33	4.6	27	20	7
2017/6/16	20.23	83.11	1005.73	1.94	13.14	2.95	25	19	6
2017/6/17	21	83.91	1005.52	2.23	5.95	5.42	27	19	8
2017/6/18	22.71	84.75	1004.89	3.78	7.7	3.22	28	22	6
2017/6/19	22.35	95.95	1000.7	1.67	3.63	2.59	26	23	3
2017/6/20	23.7	87.6	999.76	1.81	3.7	3.51	29	22	7
2017/6/21	22.35	96.99	1002.61	2.26	58.54	2.21	27	22	5
[truncated: 2,384 more rows]
